# Supplementary material for: Serological evidence of SARS-CoV-2 exposure in marine mammals in the United States between 2020 and 2025
Source: PLoS One. 2026 Jul 9;21(7):e0351734. doi: 10.1371/journal.pone.0351734 (PMC13349194; doi:10.1371/journal.pone.0351734)
Supplement: S1 Table — (XLSX) [file pone.0351734.s001.xlsx]

## Sheet: Sheet1
Common name	Scientific name	State	animal ID	Sample collection	Status	agency	# sera samples	# swab samples
beluga	Delphinapterus leucas	AK	2024102	2024-07-06	stranded	AVPS	0	3
beluga	Delphinapterus leucas	AK	20240226	2024-02-26	stranded	AVPS	0	3
beluga	Delphinapterus leucas	AK	STR-060-24	2024-08-09	stranded	AVPS	0	1
harbor porpoise	Phocoena phocoena	AK	2024062	2024-06-18	stranded	ASLC	0	3
harbor seal	Phoca vitulina	AK	2024043	2025-02-08	stranded	AVPS	0	3
harbor seal	Phoca vitulina	AK	PH1802	2022-07-12	stranded	ASLC	0	2
harbor seal	Phoca vitulina	AK	PV2004	2020-06-02	stranded	ASLC	1	0
harbor seal	Phoca vitulina	AK	PV2104	2022-08-09	stranded	ASLC	0	1
harbor seal	Phoca vitulina	AK	PV2105	2021-06-04	stranded	ASLC	1	0
harbor seal	Phoca vitulina	AK	PV2106	2021-07-08	stranded	ASLC	1	0
harbor seal	Phoca vitulina	AK	PV2107	2021-06-29	stranded	ASLC	1	0
harbor seal	Phoca vitulina	AK	PV2108	2021-06-23	stranded	ASLC	1	0
harbor seal	Phoca vitulina	AK	PV2109	2021-06-30	stranded	ASLC	1	0
harbor seal	Phoca vitulina	AK	PV2111	2021-07-08	stranded	ASLC	1	0
harbor seal	Phoca vitulina	AK	PV2112	2021-08-04	stranded	ASLC	1	0
harbor seal	Phoca vitulina	AK	Pv2203	2022-06-03	stranded	ASLC	0	2
harbor seal	Phoca vitulina	AK	Pv2204	2022-06-03	stranded	ASLC	0	2
harbor seal	Phoca vitulina	AK	PV2205	2022-06-03	stranded	ASLC	0	1
harbor seal	Phoca vitulina	AK	PV2212	2022-08-23	stranded	ASLC	0	2
harbor seal	Phoca vitulina	AK	PV2302	2023-05-22	stranded	ASLC	0	2
harbor seal	Phoca vitulina	AK	PV2303	2023-05-24	stranded	ASLC	0	2
harbor seal	Phoca vitulina	AK	PV2304	2023-05-24	stranded	ASLC	0	2
harbor seal	Phoca vitulina	AK	PV2305	2023-05-29	stranded	ASLC	0	2
harbor seal	Phoca vitulina	AK	PV2306	2023-06-03	stranded	ASLC	0	2
harbor seal	Phoca vitulina	AK	PV2307	2023-06-04	stranded	ASLC	0	2
harbor seal	Phoca vitulina	AK	PV2308	2023-06-05	stranded	ASLC	0	2
harbor seal	Phoca vitulina	AK	PV2310	2023-06-08	stranded	ASLC	0	2
harbor seal	Phoca vitulina	AK	PV2311	2023-06-11	stranded	ASLC	0	2
harbor seal	Phoca vitulina	AK	PV2314	2023-07-26	stranded	ASLC	0	2
harbor seal	Phoca vitulina	AK	PV2402	2024-04-23	stranded	ASLC	0	3
harbor seal	Phoca vitulina	AK	PV2404	2024-05-09	stranded	ASLC	0	3
harbor seal	Phoca vitulina	AK	PV2405	2024-05-20	stranded	ASLC	0	3
harbor seal	Phoca vitulina	AK	PV2407	2024-05-27	stranded	ASLC	0	3
harbor seal	Phoca vitulina	AK	PV2410	2024-06-05	stranded	ASLC	0	3
harbor seal	Phoca vitulina	AK	PV2412	2024-06-19	stranded	ASLC	0	3
harbor seal	Phoca vitulina	AK	PV2413	2024-06-22	stranded	ASLC	0	3
harbor seal	Phoca vitulina	AK	PV2415	2024-09-20	stranded	AVPS	0	2
harbor seal	Phoca vitulina	AK	Pv9407	2022-05-11	stranded	ASLC	0	2
humpback whale	Megaptera novaeangliae	AK	2024229	2024-09-05	stranded	AVPS	0	1
northern elephant seal	Mirounga angustirostris	AK	MA2202	2022-03-22	stranded	ASLC	0	2
northern elephant seal	Mirounga angustirostris	AK	MA2401	2024-08-02	stranded	AVPS	0	2
northern fur seal	callorhinus ursinus	AK	2024216	2024-10-07	stranded	AVPS	0	3
northern fur seal	callorhinus ursinus	AK	2024217	2024-10-07	stranded	AVPS	0	3
northern fur seal	callorhinus ursinus	AK	2024213	2024-02-13	stranded	AVPS	0	1
northern fur seal	callorhinus ursinus	AK	2024214	2024-02-14	stranded	AVPS	0	3
northern fur seal	callorhinus ursinus	AK	2024215	2024-02-15	stranded	AVPS	0	3
northern fur seal	callorhinus ursinus	AK	2024218	2024-11-21	stranded	AVPS	0	2
northern fur seal	callorhinus ursinus	AK	2024213_pup7	2024-02-13	stranded	AVPS	0	2
northern fur seal	callorhinus ursinus	AK	CU2301	2023-01-31	stranded	ASLC	0	2
northern sea otter	Enhydra lutris	AK	EL2113	2021-11-29	stranded	AVPS	1	0
northern sea otter	Enhydra lutris	AK	EL2115	2021-10-07	stranded	AVPS	1	0
northern sea otter	Enhydra lutris	AK	EL2203	2022-07-05	stranded	ASLC	0	1
northern sea otter	Enhydra lutris	AK	EL2204	2022-04-11	stranded	ASLC	0	2
northern sea otter	Enhydra lutris	AK	EL2205	2022-07-05	stranded	ASLC	0	2
northern sea otter	Enhydra lutris	AK	EL2207	2022-09-13	stranded	ASLC	0	2
northern sea otter	Enhydra lutris	AK	EL2211	2022-09-13	stranded	ASLC	0	2
northern sea otter	Enhydra lutris	AK	EL2213	2022-09-16	stranded	ASLC	0	2
northern sea otter	Enhydra lutris	AK	EL2221	2022-12-12	stranded	ASLC	0	2
northern sea otter	Enhydra lutris	AK	EL2303	2023-07-17	stranded	ASLC	0	2
northern sea otter	Enhydra lutris	AK	EL2304	2023-09-05	stranded	ASLC	0	2
northern sea otter	Enhydra lutris	AK	EL2305	2023-09-11	stranded	ASLC	0	2
northern sea otter	Enhydra lutris	AK	EL2306	2023-11-01	stranded	ASLC	0	2
northern sea otter	Enhydra lutris	AK	EL2307	2024-01-11	stranded	ASLC	0	3
northern sea otter	Enhydra lutris	AK	EL2308	2024-01-11	stranded	ASLC	0	3
northern sea otter	Enhydra lutris	AK	EL2404	2024-04-24	stranded	ASLC	0	3
northern sea otter	Enhydra lutris	AK	EL2406	2024-04-25	stranded	ASLC	0	3
northern sea otter	Enhydra lutris	AK	EL2407	2024-06-24	stranded	ASLC	0	4
northern sea otter	Enhydra lutris	AK	EL2409	2024-05-07	stranded	AVPS	0	2
northern sea otter	Enhydra lutris	AK	EL2410	2024-07-19	stranded	AVPS	0	1
northern sea otter	Enhydra lutris	AK	EL2411	2024-05-22	stranded	AVPS	0	2
northern sea otter	Enhydra lutris	AK	EL2414	2024-06-20	stranded	ASLC	0	3
northern sea otter	Enhydra lutris	AK	EL2416	2024-07-19	stranded	AVPS	0	1
northern sea otter	Enhydra lutris	AK	EL2419	2024-09-20	stranded	AVPS	0	2
northern sea otter	Enhydra lutris	AK	EL2421	2024-08-06	stranded	ASLC	0	3
northern sea otter	Enhydra lutris	AK	EL2424	2024-10-25	stranded	AVPS	0	2
pacific walrus	Odobenus rosmarus	AK	OR2301	2023-08-01	stranded	ASLC	0	2
pacific walrus	Odobenus rosmarus	AK	OR2401	2024-06-23	stranded	ASLC	0	3
ribbon seal	histriophoca fasciata	AK	HF2024_1001	2024-04-28	active capture	NOAA AFSC/MML/PEP	0	1
ribbon seal	histriophoca fasciata	AK	HF2024_1002	2024-04-29	active capture	NOAA AFSC/MML/PEP	0	1
ribbon seal	histriophoca fasciata	AK	HF2024_1006	2024-05-07	active capture	NOAA AFSC/MML/PEP	0	1
ribbon seal	histriophoca fasciata	AK	HF2024_1007	2024-05-09	active capture	NOAA AFSC/MML/PEP	0	1
ribbon seal	histriophoca fasciata	AK	HF2024_1009	2024-05-12	active capture	NOAA AFSC/MML/PEP	0	1
ribbon seal	histriophoca fasciata	AK	HF2024_1011	2024-05-13	active capture	NOAA AFSC/MML/PEP	0	1
ribbon seal	histriophoca fasciata	AK	HF2024_1012	2024-05-17	active capture	NOAA AFSC/MML/PEP	0	1
ribbon seal	histriophoca fasciata	AK	HF2024_1015	2024-05-19	active capture	NOAA AFSC/MML/PEP	0	1
ribbon seal	histriophoca fasciata	AK	HF2024_1019	2024-05-21	active capture	NOAA AFSC/MML/PEP	0	1
ribbon seal	histriophoca fasciata	AK	HF2024_1021	2024-05-22	active capture	NOAA AFSC/MML/PEP	0	1
ribbon seal	histriophoca fasciata	AK	HF2024_1024	2024-05-22	active capture	NOAA AFSC/MML/PEP	0	1
spotted seal	Phoca largha	AK	PL2024_1003	2024-04-29	active capture	NOAA AFSC/MML/PEP	0	1
spotted seal	Phoca largha	AK	PL2024_1004	2024-05-01	active capture	NOAA AFSC/MML/PEP	0	1
spotted seal	Phoca largha	AK	PL2024_1005	2024-05-01	active capture	NOAA AFSC/MML/PEP	0	1
spotted seal	Phoca largha	AK	PL2024_1008	2024-05-11	active capture	NOAA AFSC/MML/PEP	0	1
spotted seal	Phoca largha	AK	PL2024_1010	2024-05-13	active capture	NOAA AFSC/MML/PEP	0	1
spotted seal	Phoca largha	AK	PL2024_1013	2024-05-17	active capture	NOAA AFSC/MML/PEP	0	1
spotted seal	Phoca largha	AK	PL2024_1014	2024-05-19	active capture	NOAA AFSC/MML/PEP	0	1
spotted seal	Phoca largha	AK	PL2024_1016	2024-05-20	active capture	NOAA AFSC/MML/PEP	0	1
spotted seal	Phoca largha	AK	PL2024_1017	2024-05-20	active capture	NOAA AFSC/MML/PEP	0	1
spotted seal	Phoca largha	AK	PL2024_1018	2024-05-21	active capture	NOAA AFSC/MML/PEP	0	1
spotted seal	Phoca largha	AK	PL2024_1020	2024-05-21	active capture	NOAA AFSC/MML/PEP	0	1
spotted seal	Phoca largha	AK	PL2024_1022	2024-05-22	active capture	NOAA AFSC/MML/PEP	0	1
spotted seal	Phoca largha	AK	PL2024_1023	2024-05-22	active capture	NOAA AFSC/MML/PEP	0	1
spotted seal	Phoca largha	AK	PL2024_1025	2024-05-23	active capture	NOAA AFSC/MML/PEP	0	1
Steller sea lion	Eumetopias jubatus	AK	SSL2023-106A	2023	active capture	NOAA AFSC/MML/NMFS	1	0
Steller sea lion	Eumetopias jubatus	AK	SSL2023-122A	2023	active capture	NOAA AFSC/MML/NMFS	1	0
steller sea lion	Eumetopias jubatus	AK	2024035	2024-05-25	stranded	AVPS	0	3
steller sea lion	Eumetopias jubatus	AK	SSL2023-01	2023-06-26	active capture	NOAA AFSC/MML/NMFS	0	1
steller sea lion	Eumetopias jubatus	AK	SSL2023-02	2023-06-26	active capture	NOAA AFSC/MML/NMFS	0	1
steller sea lion	Eumetopias jubatus	AK	SSL2023-03	2023-06-26	active capture	NOAA AFSC/MML/NMFS	0	1
steller sea lion	Eumetopias jubatus	AK	SSL2023-04	2023-06-26	active capture	NOAA AFSC/MML/NMFS	0	1
steller sea lion	Eumetopias jubatus	AK	SSL2023-05	2023-06-26	active capture	NOAA AFSC/MML/NMFS	0	1
steller sea lion	Eumetopias jubatus	AK	SSL2023-06	2023-06-26	active capture	NOAA AFSC/MML/NMFS	0	1
steller sea lion	Eumetopias jubatus	AK	SSL2023-07	2023-06-26	active capture	NOAA AFSC/MML/NMFS	0	1
steller sea lion	Eumetopias jubatus	AK	SSL2023-08	2023-06-26	active capture	NOAA AFSC/MML/NMFS	0	1
steller sea lion	Eumetopias jubatus	AK	SSL2023-09	2023-06-26	active capture	NOAA AFSC/MML/NMFS	0	1
steller sea lion	Eumetopias jubatus	AK	SSL2023-10	2023-06-26	active capture	NOAA AFSC/MML/NMFS	0	1
steller sea lion	Eumetopias jubatus	AK	SSL2023-108a	2023-07-03	active capture	NOAA AFSC/MML/NMFS	1	1
steller sea lion	Eumetopias jubatus	AK	SSL2023-11	2023-06-26	active capture	NOAA AFSC/MML/NMFS	0	1
steller sea lion	Eumetopias jubatus	AK	SSL2023-111a	2023-07-03	active capture	NOAA AFSC/MML/NMFS	1	1
steller sea lion	Eumetopias jubatus	AK	SSL2023-113a	2023-07-03	active capture	NOAA AFSC/MML/NMFS	1	1
steller sea lion	Eumetopias jubatus	AK	SSL2023-115a	2023-07-03	active capture	NOAA AFSC/MML/NMFS	0	1
steller sea lion	Eumetopias jubatus	AK	SSL2023-118a	2023-07-03	active capture	NOAA AFSC/MML/NMFS	1	1
steller sea lion	Eumetopias jubatus	AK	SSL2023-119a	2023-07-03	active capture	NOAA AFSC/MML/NMFS	1	1
steller sea lion	Eumetopias jubatus	AK	SSL2023-12	2023-06-26	active capture	NOAA AFSC/MML/NMFS	0	1
steller sea lion	Eumetopias jubatus	AK	SSL2023-124a	2023-07-03	active capture	NOAA AFSC/MML/NMFS	1	2
steller sea lion	Eumetopias jubatus	AK	SSL2023-125a	2023-07-03	active capture	NOAA AFSC/MML/NMFS	1	1
steller sea lion	Eumetopias jubatus	AK	SSL2023-128a	2023-07-03	active capture	NOAA AFSC/MML/NMFS	1	1
steller sea lion	Eumetopias jubatus	AK	SSL2023-13	2023-06-26	active capture	NOAA AFSC/MML/NMFS	0	1
steller sea lion	Eumetopias jubatus	AK	SSL2023-131a	2023-07-03	active capture	NOAA AFSC/MML/NMFS	1	1
steller sea lion	Eumetopias jubatus	AK	SSL2023-133a	2023-07-03	active capture	NOAA AFSC/MML/NMFS	0	1
steller sea lion	Eumetopias jubatus	AK	SSL2023-136a	2023-07-03	active capture	NOAA AFSC/MML/NMFS	1	1
steller sea lion	Eumetopias jubatus	AK	SSL2023-14	2023-06-26	active capture	NOAA AFSC/MML/NMFS	0	1
steller sea lion	Eumetopias jubatus	AK	SSL2023-140a	2023-07-03	active capture	NOAA AFSC/MML/NMFS	1	1
steller sea lion	Eumetopias jubatus	AK	SSL2023-141a	2023-07-03	active capture	NOAA AFSC/MML/NMFS	1	1
steller sea lion	Eumetopias jubatus	AK	SSL2023-144a	2023-07-03	active capture	NOAA AFSC/MML/NMFS	1	1
steller sea lion	Eumetopias jubatus	AK	SSL2023-146a	2023-07-03	active capture	NOAA AFSC/MML/NMFS	1	1
steller sea lion	Eumetopias jubatus	AK	SSL2023-147a	2023-07-03	active capture	NOAA AFSC/MML/NMFS	1	1
steller sea lion	Eumetopias jubatus	AK	SSL2023-149a	2023-07-03	active capture	NOAA AFSC/MML/NMFS	0	1
steller sea lion	Eumetopias jubatus	AK	SSL2023-15	2023-06-26	active capture	NOAA AFSC/MML/NMFS	0	1
steller sea lion	Eumetopias jubatus	AK	SSL2023-152a	2023-07-03	active capture	NOAA AFSC/MML/NMFS	1	1
steller sea lion	Eumetopias jubatus	AK	SSL2023-153a	2023-07-03	active capture	NOAA AFSC/MML/NMFS	1	1
steller sea lion	Eumetopias jubatus	AK	SSL2023-156a	2023-07-03	active capture	NOAA AFSC/MML/NMFS	0	1
steller sea lion	Eumetopias jubatus	AK	SSL2023-157a	2023-07-03	active capture	NOAA AFSC/MML/NMFS	1	1
steller sea lion	Eumetopias jubatus	AK	SSL2023-159a	2023-07-03	active capture	NOAA AFSC/MML/NMFS	0	1
steller sea lion	Eumetopias jubatus	AK	SSL2023-16	2023-06-26	active capture	NOAA AFSC/MML/NMFS	0	1
steller sea lion	Eumetopias jubatus	AK	SSL2023-17	2023-06-26	active capture	NOAA AFSC/MML/NMFS	0	1
steller sea lion	Eumetopias jubatus	AK	SSL2023-174a	2023-07-04	active capture	NOAA AFSC/MML/NMFS	1	1
steller sea lion	Eumetopias jubatus	AK	SSL2023-176a	2023-07-04	active capture	NOAA AFSC/MML/NMFS	1	1
steller sea lion	Eumetopias jubatus	AK	SSL2023-178a	2023-07-04	active capture	NOAA AFSC/MML/NMFS	0	1
steller sea lion	Eumetopias jubatus	AK	SSL2023-18	2023-06-26	active capture	NOAA AFSC/MML/NMFS	0	1
steller sea lion	Eumetopias jubatus	AK	SSL2023-180a	2023-07-04	active capture	NOAA AFSC/MML/NMFS	0	1
steller sea lion	Eumetopias jubatus	AK	SSL2023-183a	2023-07-04	active capture	NOAA AFSC/MML/NMFS	1	1
steller sea lion	Eumetopias jubatus	AK	SSL2023-187a	2023-07-04	active capture	NOAA AFSC/MML/NMFS	1	1
steller sea lion	Eumetopias jubatus	AK	SSL2023-189a	2023-07-04	active capture	NOAA AFSC/MML/NMFS	1	1
steller sea lion	Eumetopias jubatus	AK	SSL2023-19	2023-06-26	active capture	NOAA AFSC/MML/NMFS	0	1
steller sea lion	Eumetopias jubatus	AK	SSL2023-191a	2023-07-04	active capture	NOAA AFSC/MML/NMFS	1	1
steller sea lion	Eumetopias jubatus	AK	SSL2023-193a	2023-07-04	active capture	NOAA AFSC/MML/NMFS	0	1
steller sea lion	Eumetopias jubatus	AK	SSL2023-195a	2023-07-04	active capture	NOAA AFSC/MML/NMFS	1	1
steller sea lion	Eumetopias jubatus	AK	SSL2023-196a	2023-07-04	active capture	NOAA AFSC/MML/NMFS	1	1
steller sea lion	Eumetopias jubatus	AK	SSL2023-198a	2023-07-04	active capture	NOAA AFSC/MML/NMFS	0	1
steller sea lion	Eumetopias jubatus	AK	SSL2023-20	2023-06-26	active capture	NOAA AFSC/MML/NMFS	0	1
steller sea lion	Eumetopias jubatus	AK	SSL2023-200a	2023-07-04	active capture	NOAA AFSC/MML/NMFS	0	1
steller sea lion	Eumetopias jubatus	AK	SSL2023-201a	2023-07-04	active capture	NOAA AFSC/MML/NMFS	0	1
steller sea lion	Eumetopias jubatus	AK	SSL2023-203a	2023-07-04	active capture	NOAA AFSC/MML/NMFS	0	1
steller sea lion	Eumetopias jubatus	AK	SSL2023-205a	2023-07-04	active capture	NOAA AFSC/MML/NMFS	1	1
steller sea lion	Eumetopias jubatus	AK	SSL2023-206a	2023-07-04	active capture	NOAA AFSC/MML/NMFS	0	1
steller sea lion	Eumetopias jubatus	AK	SSL2023-209a	2023-07-04	active capture	NOAA AFSC/MML/NMFS	0	1
steller sea lion	Eumetopias jubatus	AK	SSL2023-21	2023-06-26	active capture	NOAA AFSC/MML/NMFS	0	1
steller sea lion	Eumetopias jubatus	AK	SSL2023-210a	2023-07-04	active capture	NOAA AFSC/MML/NMFS	1	1
steller sea lion	Eumetopias jubatus	AK	SSL2023-211a	2023-07-04	active capture	NOAA AFSC/MML/NMFS	0	1
steller sea lion	Eumetopias jubatus	AK	SSL2023-213a	2023-07-04	active capture	NOAA AFSC/MML/NMFS	1	1
steller sea lion	Eumetopias jubatus	AK	SSL2023-214a	2023-07-04	active capture	NOAA AFSC/MML/NMFS	1	1
steller sea lion	Eumetopias jubatus	AK	SSL2023-216a	2023-07-04	active capture	NOAA AFSC/MML/NMFS	1	1
steller sea lion	Eumetopias jubatus	AK	SSL2023-217a	2023-07-04	active capture	NOAA AFSC/MML/NMFS	0	1
steller sea lion	Eumetopias jubatus	AK	SSL2023-22	2023-06-26	active capture	NOAA AFSC/MML/NMFS	0	1
steller sea lion	Eumetopias jubatus	AK	SSL2023-220a	2023-07-04	active capture	NOAA AFSC/MML/NMFS	1	1
steller sea lion	Eumetopias jubatus	AK	SSL2023-23	2023-06-26	active capture	NOAA AFSC/MML/NMFS	0	1
steller sea lion	Eumetopias jubatus	AK	SSL2023-24	2023-06-26	active capture	NOAA AFSC/MML/NMFS	0	1
steller sea lion	Eumetopias jubatus	AK	SSL2023-25	2023-06-26	active capture	NOAA AFSC/MML/NMFS	0	1
steller sea lion	Eumetopias jubatus	AK	SSL2023-26	2023-06-26	active capture	NOAA AFSC/MML/NMFS	0	1
steller sea lion	Eumetopias jubatus	AK	SSL2023-27	2023-06-26	active capture	NOAA AFSC/MML/NMFS	0	1
steller sea lion	Eumetopias jubatus	AK	SSL2023-28	2023-06-26	active capture	NOAA AFSC/MML/NMFS	0	1
steller sea lion	Eumetopias jubatus	AK	SSL2023-29	2023-06-26	active capture	NOAA AFSC/MML/NMFS	0	1
steller sea lion	Eumetopias jubatus	AK	SSL2023-30	2023-06-26	active capture	NOAA AFSC/MML/NMFS	0	1
CA sea lion	Zalophus californianus	CA	1895	2024-03-21	active capture	NOAA AFSC/MML/CCEP	1	1
CA sea lion	Zalophus californianus	CA	1943	2024-03-21	active capture	NOAA AFSC/MML/CCEP	1	1
CA sea lion	Zalophus californianus	CA	1945	2024-03-21	active capture	NOAA AFSC/MML/CCEP	1	1
CA sea lion	Zalophus californianus	CA	1952	2023-03-20	active capture	PMMC	1	0
CA sea lion	Zalophus californianus	CA	1959	2023-03-20	active capture	PMMC	1	0
CA sea lion	Zalophus californianus	CA	1964	2023-03-20	active capture	PMMC	1	0
CA sea lion	Zalophus californianus	CA	1973	2023-03-20	active capture	PMMC	1	0
CA sea lion	Zalophus californianus	CA	1979	2023-03-20	active capture	PMMC	1	0
CA sea lion	Zalophus californianus	CA	1980	2024-03-21	active capture	NOAA AFSC/MML/CCEP	1	1
CA sea lion	Zalophus californianus	CA	1982	2023-03-20	active capture	PMMC	1	0
CA sea lion	Zalophus californianus	CA	1984	2023-03-20	active capture	PMMC	1	0
CA sea lion	Zalophus californianus	CA	1988	2023-03-20	active capture	PMMC	1	0
CA sea lion	Zalophus californianus	CA	1990	2024-03-21	active capture	NOAA AFSC/MML/CCEP	0	1
CA sea lion	Zalophus californianus	CA	1991	2023-03-20	active capture	PMMC	1	0
CA sea lion	Zalophus californianus	CA	1992	2023-03-20	active capture	PMMC	1	0
CA sea lion	Zalophus californianus	CA	1998	2023-03-20	active capture	PMMC	1	0
CA sea lion	Zalophus californianus	CA	2002	2023-03-20	active capture	PMMC	1	0
CA sea lion	Zalophus californianus	CA	2005	2024-03-21	active capture	NOAA AFSC/MML/CCEP	1	1
CA sea lion	Zalophus californianus	CA	2008	2023-03-20	active capture	PMMC	1	0
CA sea lion	Zalophus californianus	CA	2013	2023-03-20	active capture	PMMC	1	0
CA sea lion	Zalophus californianus	CA	2019	2023-03-20	active capture	PMMC	1	0
CA sea lion	Zalophus californianus	CA	2026	2024-03-21	active capture	NOAA AFSC/MML/CCEP	1	1
CA sea lion	Zalophus californianus	CA	2032	2023-03-20	active capture	PMMC	1	0
CA sea lion	Zalophus californianus	CA	2037	2024-03-21	active capture	NOAA AFSC/MML/CCEP	1	1
CA sea lion	Zalophus californianus	CA	2040	2023-03-20	active capture	PMMC	1	0
CA sea lion	Zalophus californianus	CA	2050	2024-03-21	active capture	NOAA AFSC/MML/CCEP	1	1
CA sea lion	Zalophus californianus	CA	2051	2023-03-20	active capture	PMMC	1	0
CA sea lion	Zalophus californianus	CA	2055	2023-03-20	active capture	PMMC	1	0
CA sea lion	Zalophus californianus	CA	2059	2023-03-20	active capture	PMMC	1	0
CA sea lion	Zalophus californianus	CA	2062	2023-03-20	active capture	PMMC	1	0
CA sea lion	Zalophus californianus	CA	2066	2023-03-20	active capture	PMMC	1	0
CA sea lion	Zalophus californianus	CA	2071	2023-03-20	active capture	PMMC	1	0
CA sea lion	Zalophus californianus	CA	2078	2023-03-20	active capture	PMMC	1	0
CA sea lion	Zalophus californianus	CA	2081	2024-03-21	active capture	NOAA AFSC/MML/CCEP	1	1
CA sea lion	Zalophus californianus	CA	2085	2023-03-20	active capture	PMMC	1	0
CA sea lion	Zalophus californianus	CA	2090	2023-03-20	active capture	PMMC	1	0
CA sea lion	Zalophus californianus	CA	2091	2024-03-21	active capture	NOAA AFSC/MML/CCEP	1	1
CA sea lion	Zalophus californianus	CA	2106	2024-03-21	active capture	NOAA AFSC/MML/CCEP	1	1
CA sea lion	Zalophus californianus	CA	2120	2024-03-21	active capture	NOAA AFSC/MML/CCEP	1	1
CA sea lion	Zalophus californianus	CA	2126	2024-03-21	active capture	NOAA AFSC/MML/CCEP	1	1
CA sea lion	Zalophus californianus	CA	2129	2024-03-21	active capture	NOAA AFSC/MML/CCEP	1	1
CA sea lion	Zalophus californianus	CA	CSL-15903	2024-05-05	stranded	Marine Mammal Center	0	1
CA sea lion	Zalophus californianus	CA	CSL-15923	2024-05-11	stranded	Marine Mammal Center	0	1
CA sea lion	Zalophus californianus	CA	CSL-15930	2024-05-10	stranded	Marine Mammal Center	0	2
CA sea lion	Zalophus californianus	CA	SMI23-11	2023-03-20	active capture	PMMC	1	0
CA sea lion	Zalophus californianus	CA	SMI23-21	2023-03-20	active capture	PMMC	1	0
CA sea lion	Zalophus californianus	CA	SMI24-C12	2024-03-21	active capture	NOAA AFSC/MML/CCEP	1	1
CA sea lion	Zalophus californianus	CA	SMI24-C15	2024-03-21	active capture	NOAA AFSC/MML/CCEP	1	1
CA sea lion	Zalophus californianus	CA	SMI24-C16	2024-03-21	active capture	NOAA AFSC/MML/CCEP	1	1
CA sea lion	Zalophus californianus	CA	SMI24-C17	2024-03-21	active capture	NOAA AFSC/MML/CCEP	1	1
CA sea lion	Zalophus californianus	CA	SMI24-C18	2024-03-21	active capture	NOAA AFSC/MML/CCEP	1	1
CA sea lion	Zalophus californianus	CA	SMI24-C19	2024-03-21	active capture	NOAA AFSC/MML/CCEP	1	1
CA sea lion	Zalophus californianus	CA	SMI24-C20	2024-03-21	active capture	NOAA AFSC/MML/CCEP	1	1
CA sea lion	Zalophus californianus	CA	SMI24-C21	2024-03-21	active capture	NOAA AFSC/MML/CCEP	1	1
CA sea lion	Zalophus californianus	CA	SMI24-C22	2024-03-21	active capture	NOAA AFSC/MML/CCEP	1	1
CA sea lion	Zalophus californianus	CA	SMI24-C23	2024-03-21	active capture	NOAA AFSC/MML/CCEP	1	1
CA sea lion	Zalophus californianus	CA	SMI24-C27	2024-03-21	active capture	NOAA AFSC/MML/CCEP	1	1
CA sea lion	Zalophus californianus	CA	SMI24-C4	2024-03-21	active capture	NOAA AFSC/MML/CCEP	1	1
CA sea lion	Zalophus californianus	CA	SMI24-C5	2024-03-21	active capture	NOAA AFSC/MML/CCEP	1	1
CA sea lion	Zalophus californianus	CA	SMI24-C7	2024-03-21	active capture	NOAA AFSC/MML/CCEP	1	1
CA sea lion	Zalophus californianus	CA	SMI24-C8	2024-03-21	active capture	NOAA AFSC/MML/CCEP	1	1
northern elephant seal	Mirounga angustirostris	CA	MA01	2024-03-20	active capture	NOAA AFSC/MML/CCEP	0	1
northern elephant seal	Mirounga angustirostris	CA	MA02	2024-03-20	active capture	NOAA AFSC/MML/CCEP	0	1
northern elephant seal	Mirounga angustirostris	CA	MA03	2024-03-20	active capture	NOAA AFSC/MML/CCEP	0	1
northern elephant seal	Mirounga angustirostris	CA	MA04	2024-03-20	active capture	NOAA AFSC/MML/CCEP	0	1
northern elephant seal	Mirounga angustirostris	CA	MA05	2024-03-20	active capture	NOAA AFSC/MML/CCEP	0	1
northern elephant seal	Mirounga angustirostris	CA	MA06	2024-03-20	active capture	NOAA AFSC/MML/CCEP	0	1
northern elephant seal	Mirounga angustirostris	CA	MA07	2024-03-20	active capture	NOAA AFSC/MML/CCEP	0	1
northern elephant seal	Mirounga angustirostris	CA	MA08	2024-03-20	active capture	NOAA AFSC/MML/CCEP	0	1
northern elephant seal	Mirounga angustirostris	CA	MA09	2024-03-20	active capture	NOAA AFSC/MML/CCEP	0	1
northern elephant seal	Mirounga angustirostris	CA	MA10	2024-03-20	active capture	NOAA AFSC/MML/CCEP	0	1
northern elephant seal	Mirounga angustirostris	CA	MA11	2024-03-20	active capture	NOAA AFSC/MML/CCEP	0	1
northern elephant seal	Mirounga angustirostris	CA	MA12	2024-03-20	active capture	NOAA AFSC/MML/CCEP	0	1
northern elephant seal	Mirounga angustirostris	CA	MA13	2024-03-20	active capture	NOAA AFSC/MML/CCEP	0	1
northern elephant seal	Mirounga angustirostris	CA	MA14	2024-03-20	active capture	NOAA AFSC/MML/CCEP	0	1
northern elephant seal	Mirounga angustirostris	CA	MA15	2024-03-20	active capture	NOAA AFSC/MML/CCEP	0	1
northern elephant seal	Mirounga angustirostris	CA	MA16	2024-03-20	active capture	NOAA AFSC/MML/CCEP	0	1
northern elephant seal	Mirounga angustirostris	CA	MA17	2024-03-20	active capture	NOAA AFSC/MML/CCEP	0	1
northern elephant seal	Mirounga angustirostris	CA	MA18	2024-03-20	active capture	NOAA AFSC/MML/CCEP	0	1
northern elephant seal	Mirounga angustirostris	CA	MA19	2024-03-20	active capture	NOAA AFSC/MML/CCEP	0	1
northern elephant seal	Mirounga angustirostris	CA	MA20	2024-03-20	active capture	NOAA AFSC/MML/CCEP	0	1
Northern fur seal	Callorhinus ursinus	CA	CUSMI23-01	2023-03-20	active capture	PMMC	1	0
Northern fur seal	Callorhinus ursinus	CA	CUSMI23-03	2023-03-20	active capture	PMMC	1	0
Northern fur seal	Callorhinus ursinus	CA	CUSMI23-04	2023-03-20	active capture	PMMC	1	0
Northern fur seal	Callorhinus ursinus	CA	CUSMI23-05	2023-03-20	active capture	PMMC	1	0
Northern fur seal	Callorhinus ursinus	CA	CUSMI23-06	2023-03-20	active capture	PMMC	1	0
Northern fur seal	Callorhinus ursinus	CA	CUSMI23-08	2023-03-20	active capture	PMMC	1	0
Northern fur seal	Callorhinus ursinus	CA	CUSMI23-09	2023-03-20	active capture	PMMC	1	0
Northern fur seal	Callorhinus ursinus	CA	CUSMI23-11	2023-03-20	active capture	PMMC	1	0
Northern fur seal	Callorhinus ursinus	CA	CUSMI23-12	2023-03-20	active capture	PMMC	1	0
Northern fur seal	Callorhinus ursinus	CA	CUSMI23-13	2023-03-20	active capture	PMMC	1	0
Northern fur seal	Callorhinus ursinus	CA	CUSMI23-14	2023-03-20	active capture	PMMC	1	0
Northern fur seal	Callorhinus ursinus	CA	CUSMI23-15	2023-03-20	active capture	PMMC	1	0
Northern fur seal	Callorhinus ursinus	CA	CUSMI23-16	2023-03-20	active capture	PMMC	1	0
Northern fur seal	Callorhinus ursinus	CA	CUSMI23-17	2023-03-20	active capture	PMMC	1	0
Northern fur seal	Callorhinus ursinus	CA	CUSMI23-18	2023-03-20	active capture	PMMC	1	0
Northern fur seal	Callorhinus ursinus	CA	CUSMI23-19	2023-03-20	active capture	PMMC	1	0
Northern fur seal	Callorhinus ursinus	CA	CUSMI23-20	2023-03-20	active capture	PMMC	1	0
Northern fur seal	Callorhinus ursinus	CA	CUSMI23-21	2023-03-20	active capture	PMMC	1	0
Northern fur seal	Callorhinus ursinus	CA	CUSMI23-2534WAF	2023-03-20	active capture	PMMC	1	0
Northern fur seal	Callorhinus ursinus	CA	CUSMI23-2589WAF	2023-03-20	active capture	PMMC	1	0
grey seal	Halichoerus grypus	CT	SXHg2402	2024-01-23	stranded	Mystic	0	3
grey seal	Halichoerus grypus	CT	SXHG2431	2024-04-22	stranded	Mystic	1	5
grey seal	Halichoerus grypus	CT	SYHg2401	2024-01-09	stranded	Mystic	0	3
grey seal	Halichoerus grypus	CT	SYHg2409	2024-03-03	stranded	Mystic	0	2
grey seal	Halichoerus grypus	CT	SYHg2417	2024-03-14	stranded	Mystic	0	2
grey seal	Halichoerus grypus	CT	SYHg2419	2024-03-20	stranded	Mystic	0	2
grey seal	Halichoerus grypus	CT	SYHg2420	2024-03-21	stranded	Mystic	0	2
grey seal	Halichoerus grypus	CT	SYHG2427	2024-04-17	stranded	Mystic	0	2
grey seal	Halichoerus grypus	CT	SyHG2506	2025-02-16	stranded	Mystic	0	3
harbor seal	Phoca vitulina	CT	SXPV2206	2022-03-07	stranded	Mystic	0	2
harp seal	Pagophilus groenlandicus	CT	SXPg2228	2022-05-07	stranded	Mystic	0	2
harp seal	Pagophilus groenlandicus	CT	SXPg2314	2023-04-12	stranded	Mystic	0	2
harp seal	Pagophilus groenlandicus	CT	SXPg2511	2025-03-05	stranded	Mystic	0	6
harp seal	Pagophilus groenlandicus	CT	SYPG2408	2024-02-27	stranded	Mystic	0	2
harp seal	Pagophilus groenlandicus	CT	SYPG2418	2024-03-26	stranded	Mystic	0	2
harp seal	Pagophilus groenlandicus	CT	SYPG2421	2024-03-26	stranded	Mystic	1	2
harp seal	Pagophilus groenlandicus	CT	SYPG2423	2024-03-31	stranded	Mystic	0	2
grey seal	Halichoerus grypus	DE	MERR-KR3057	2024-04-04	stranded	MERR	0	2
grey seal	Halichoerus grypus	DE	MERR-ML3053	2024-03-20	stranded	MERR	0	2
grey seal	Halichoerus grypus	DE	MERR-ST3068	2024-04-19	stranded	MERR	0	2
grey seal	Halichoerus grypus	DE	NA20029Hg	2020-02-08	stranded	NtAq	1	0
grey seal	Halichoerus grypus	DE	NA21003Hg	2021-02-14	stranded	NtAq	1	0
grey seal	Halichoerus grypus	DE	NA21009Hg	2021-07-08	stranded	NtAq	1	0
grey seal	Halichoerus grypus	DE	NA22021Hg	2022-04-01	stranded	NtAq	1	1
grey seal	Halichoerus grypus	DE	NA24005Hg	2024-02-10	stranded	NtAq	1	8
grey seal	Halichoerus grypus	DE	NA24017Hg	2024-03-20	stranded	NtAq	1	2
grey seal	Halichoerus grypus	DE	NA24031Hg	2024-04-17	stranded	NtAq	0	2
grey seal	Halichoerus grypus	DE	NA25004Hg	2025-02-10	stranded	NtAq	0	3
grey seal	Halichoerus grypus	DE	NA25012Hg	2025-02-25	stranded	NtAq	0	3
harbor seal	Phoca vitulina	DE	NA25012Pv	2021-11-18	stranded	NtAq	1	0
harp seal	Pagophilus groenlandicus	DE	NA23011Pg	2023-02-28	stranded	NtAq	1	5
harp seal	Pagophilus groenlandicus	DE	NA24006Pg	2024-02-16	stranded	NtAq	1	6
harp seal	Pagophilus groenlandicus	DE	NA24013Pg	2024-03-04	stranded	NtAq	1	4
harp seal	Pagophilus groenlandicus	DE	NA25011Pg	2025-02-24	stranded	NtAq	0	3
common dolphin	Delphinus delphis	East coast	SSC23-112Dd	2023-10-31	stranded	SSC	0	4
common dolphin	Delphinus delphis	East coast	SXDd2302	2023-01-08	stranded	Mystic	0	1
grey seal	Halichoerus grypus	East coast	NMLC23-016PHg	2023-06-18	stranded	NMLC	1	2
grey seal	Halichoerus grypus	East coast	NMLC23-018PHg	2023-06-23	stranded	NMLC	0	2
grey seal	Halichoerus grypus	East coast	SSC23-106Hg	2023-10-11	stranded	SSC	0	4
grey seal	Halichoerus grypus	East coast	SXHG12	2022-10-18	stranded	Mystic	1	2
grey seal	Halichoerus grypus	East coast	SXHg2266	2022-10-24	stranded	Mystic	0	3
grey seal	Halichoerus grypus	East coast	SXHg2327	2023-05-10	stranded	Mystic	0	2
grey seal	Halichoerus grypus	East coast	SXHG2426	2024-04-15	stranded	Mystic	1	5
grey seal	Halichoerus grypus	East coast	SXHg2503	2025	stranded	Mystic	0	3
grey seal	Halichoerus grypus	East coast	SXHg2504	2025	stranded	Mystic	0	3
grey seal	Halichoerus grypus	East coast	SXHg2505	2025	stranded	Mystic	0	3
grey seal	Halichoerus grypus	East coast	SXHG2508	2025	stranded	Mystic	0	3
grey seal	Halichoerus grypus	East coast	SYHG2313	2023-04-10	stranded	Mystic	0	2
grey seal	Halichoerus grypus	East coast	SYHG2317	2023-04-06	stranded	Mystic	0	2
grey seal	Halichoerus grypus	East coast	SYHg2337	2023-05-10	stranded	Mystic	0	2
grey seal	Halichoerus grypus	East coast	SYHG2366	2023	stranded	Mystic	1	0
grey seal	Halichoerus grypus	East coast	SYHG2436	2024	stranded	Mystic	1	0
grey seal	Halichoerus grypus	East coast	SYHG2441	2024	stranded	Mystic	1	0
grey seal	Halichoerus grypus	East coast	SYHG2450	2024	stranded	Mystic	1	0
grey seal	Halichoerus grypus	East coast	SYHG2456	2024	stranded	Mystic	1	0
grey seal	Halichoerus grypus	East coast	SYHG2457	2024	stranded	Mystic	1	0
harbor porpoise	Phocoena phocoena	East coast	SXPp2342	2023-05-22	stranded	Mystic	0	1
harbor porpoise	Phocoena phocoena	East coast	SXPp2344	2023-05-22	stranded	Mystic	0	1
harbor seal	Phoca vitulina	East coast	NMLC21-004PPv	2021	stranded	NMLC	1	0
harbor seal	Phoca vitulina	East coast	NMLC21-018PPv	2021	stranded	NMLC	1	0
harbor seal	Phoca vitulina	East coast	NMLC21-032PPv	2021	stranded	NMLC	1	0
harbor seal	Phoca vitulina	East coast	NMLC22-057PPv	2022-11-30	stranded	NMLC	1	2
harbor seal	Phoca vitulina	East coast	NMLC22-131PPv	2022-12-19	stranded	NMLC	1	4
harbor seal	Phoca vitulina	East coast	NMLC23-018PPv	2023	stranded	NMLC	1	0
harbor seal	Phoca vitulina	East coast	SSC23-033Pv	2023-04-28	stranded	SSC	0	2
harbor seal	Phoca vitulina	East coast	SSC23-063Pv	2023-08-28	stranded	SSC	0	6
harbor seal	Phoca vitulina	East coast	SSC23-081Pv	2023-09-23	stranded	SSC	1	4
harbor seal	Phoca vitulina	East coast	SSC23-088Pv	2023-09-28	stranded	SSC	0	4
harbor seal	Phoca vitulina	East coast	SSC23-098Pv	2023-09-23	stranded	SSC	0	4
harbor seal	Phoca vitulina	East coast	SSC23-108Pv	2023-11-29	stranded	SSC	0	4
harbor seal	Phoca vitulina	East coast	SSC23-109PV	2023-11-29	stranded	SSC	1	0
harbor seal	Phoca vitulina	East coast	SSC23-111Pv	2023-10-26	stranded	SSC	0	4
harbor seal	Phoca vitulina	East coast	SSC23-114Pv	2023-11-13	stranded	SSC	1	2
harbor seal	Phoca vitulina	East coast	SSC23-116Pv	2023-12-15	stranded	SSC	0	2
harbor seal	Phoca vitulina	East coast	SSC23-117Pv	2023-11-29	stranded	SSC	0	4
harp seal	Pagophilus groenlandicus	East coast	SYPG241	2024	stranded	Mystic	0	3
hawaiian monk seal	Monachus schauinslandi	HI	DT12	2024-12-03	stranded	NOAA PIFSC	0	2
hawaiian monk seal	Monachus schauinslandi	HI	DT46	2024-12-02	stranded	NOAA PIFSC	0	2
hawaiian monk seal	Monachus schauinslandi	HI	DT48	2024-12-02	stranded	NOAA PIFSC	0	2
hawaiian monk seal	Monachus schauinslandi	HI	R419	2024-12-03	stranded	NOAA PIFSC	0	1
hawaiian monk seal	Monachus schauinslandi	HI	R8HA	2024-06-27	stranded	NOAA PIFSC	0	1
hawaiian monk seal	Monachus schauinslandi	HI	RN44	2025-02-21	stranded	NOAA PIFSC	0	1
hawaiian monk seal	Monachus schauinslandi	HI	RS52	2024-12-03	stranded	NOAA PIFSC	0	1
hawaiian monk seal	Monachus schauinslandi	HI	RT50	2025-01-18	stranded	NOAA PIFSC	0	2
common dolphin	Delphinus delphis	MA	MMAN22-012	2022-11-02	stranded	MMAN	0	1
common dolphin	Delphinus delphis	MA	SSC24-100Dd	2024-12-11	stranded	SSC	0	4
common dolphin	Delphinus delphis	MA	SSC24-101Dd	2024-12-18	stranded	SSC	0	4
grey seal	Halichoerus grypus	MA	20240410_NAH_Hg	2024-04-10	stranded	Tufts	0	7
Grey seal	Halichoerus grypus	MA	HG1432	2022-01-13	active capture	Tufts	0	2
Grey seal	Halichoerus grypus	MA	HG1433	2022-01-13	active capture	Tufts	0	2
Grey seal	Halichoerus grypus	MA	HG1434	2022-01-13	active capture	Tufts	0	2
Grey seal	Halichoerus grypus	MA	HG1435	2022-01-13	active capture	Tufts	0	2
Grey seal	Halichoerus grypus	MA	HG1436	2022-01-13	active capture	Tufts	0	2
grey seal	Halichoerus grypus	MA	HG1437	2022-02-12	active capture	Tufts	1	2
grey seal	Halichoerus grypus	MA	HG1438	2022-02-12	active capture	Tufts	1	2
grey seal	Halichoerus grypus	MA	HG1439	2022-02-12	active capture	Tufts	1	2
grey seal	Halichoerus grypus	MA	HG1440	2022-02-12	active capture	Tufts	1	2
grey seal	Halichoerus grypus	MA	HG1441	2022-02-12	active capture	Tufts	1	2
grey seal	Halichoerus grypus	MA	HG1442	2022-02-12	active capture	Tufts	1	2
grey seal	Halichoerus grypus	MA	HG1443	2022-02-12	active capture	Tufts	1	2
grey seal	Halichoerus grypus	MA	HG1444	2024-01-28	active capture	Tufts	1	0
grey seal	Halichoerus grypus	MA	HG1446	2022-02-12	active capture	Tufts	1	0
grey seal	Halichoerus grypus	MA	HG1447	2022-02-12	active capture	Tufts	1	2
grey seal	Halichoerus grypus	MA	HG1448	2024-01-29	active capture	Tufts	1	0
grey seal	Halichoerus grypus	MA	HG1452	2024-01-29	active capture	Tufts	1	0
grey seal	Halichoerus grypus	MA	HG1574	2020-01-22	active capture	Tufts	1	0
grey seal	Halichoerus grypus	MA	HG1576	2020-01-22	active capture	Tufts	1	0
grey seal	Halichoerus grypus	MA	HG1577	2020-01-22	active capture	Tufts	1	0
grey seal	Halichoerus grypus	MA	HG1581	2020-01-22	active capture	Tufts	1	0
grey seal	Halichoerus grypus	MA	HG1582	2020-01-13	active capture	Tufts	1	0
grey seal	Halichoerus grypus	MA	HG1583	2020-01-13	active capture	Tufts	1	0
grey seal	Halichoerus grypus	MA	HG1586	2020-01-13	active capture	Tufts	1	0
grey seal	Halichoerus grypus	MA	HG1587	2020-01-13	active capture	Tufts	1	0
grey seal	Halichoerus grypus	MA	HG1588	2020-01-14	active capture	Tufts	1	0
grey seal	Halichoerus grypus	MA	HG1589	2020-01-13	active capture	Tufts	1	0
grey seal	Halichoerus grypus	MA	HG1591	2020-01-14	active capture	Tufts	1	0
grey seal	Halichoerus grypus	MA	HG1592	2020-01-13	active capture	Tufts	1	0
grey seal	Halichoerus grypus	MA	HG1593	2020-01-14	active capture	Tufts	1	0
grey seal	Halichoerus grypus	MA	HG1594	2020-01-13	active capture	Tufts	1	0
Grey seal	Halichoerus grypus	MA	HG1595	2020-01-14	active capture	Tufts	0	2
grey seal	Halichoerus grypus	MA	HG1596	2020-01-13	active capture	Tufts	1	0
grey seal	Halichoerus grypus	MA	HG1597	2020-01-13	active capture	Tufts	1	0
grey seal	Halichoerus grypus	MA	HG1598	2020-01-14	active capture	Tufts	1	0
grey seal	Halichoerus grypus	MA	HG1599	2020-01-14	active capture	Tufts	1	0
grey seal	Halichoerus grypus	MA	HG1656	2020-01-13	active capture	Tufts	1	0
grey seal	Halichoerus grypus	MA	HG1660	2020-01-22	active capture	Tufts	1	0
grey seal	Halichoerus grypus	MA	HG1664	2020-01-14	active capture	Tufts	1	0
grey seal	Halichoerus grypus	MA	HG1665	2020-01-15	active capture	Tufts	1	0
grey seal	Halichoerus grypus	MA	HG1666	2020-01-14	active capture	Tufts	1	0
grey seal	Halichoerus grypus	MA	HG1667	2020-01-15	active capture	Tufts	1	0
grey seal	Halichoerus grypus	MA	HG1668	2020-01-15	active capture	Tufts	1	0
grey seal	Halichoerus grypus	MA	HG1670	2020-01-15	active capture	Tufts	1	0
grey seal	Halichoerus grypus	MA	HG1673	2020-01-14	active capture	Tufts	1	0
grey seal	Halichoerus grypus	MA	HG1674	2020-01-14	active capture	Tufts	1	0
grey seal	Halichoerus grypus	MA	HG1675	2020-01-14	active capture	Tufts	1	0
grey seal	Halichoerus grypus	MA	HG1677	2020-01-15	active capture	Tufts	1	0
grey seal	Halichoerus grypus	MA	HG1681	2020-01-14	active capture	Tufts	1	0
grey seal	Halichoerus grypus	MA	HG1682	2020-01-14	active capture	Tufts	1	0
grey seal	Halichoerus grypus	MA	HG1683	2020-01-14	active capture	Tufts	1	0
grey seal	Halichoerus grypus	MA	HG1684	2020-01-14	active capture	Tufts	1	0
grey seal	Halichoerus grypus	MA	HG1685	2020-01-14	active capture	Tufts	1	0
Grey seal	Halichoerus grypus	MA	HG1686	2020-01-15	active capture	Tufts	0	2
Grey seal	Halichoerus grypus	MA	HG1687	2020-01-14	active capture	Tufts	0	2
Grey seal	Halichoerus grypus	MA	HG1688	2022-01-19	active capture	Tufts	0	2
grey seal	Halichoerus grypus	MA	HG1689	2020-01-15	active capture	Tufts	1	0
grey seal	Halichoerus grypus	MA	HG1690	2020-01-14	active capture	Tufts	1	0
Grey seal	Halichoerus grypus	MA	HG1691	2022-01-19	active capture	Tufts	0	2
Grey seal	Halichoerus grypus	MA	HG1692	2022-01-19	active capture	Tufts	0	2
grey seal	Halichoerus grypus	MA	HG1693	2020-01-15	active capture	Tufts	1	0
Grey seal	Halichoerus grypus	MA	HG1694	2022-01-19	active capture	Tufts	0	2
Grey seal	Halichoerus grypus	MA	HG1695	2022-01-19	active capture	Tufts	0	2
Grey seal	Halichoerus grypus	MA	HG1696	2022-01-19	active capture	Tufts	0	2
Grey seal	Halichoerus grypus	MA	HG1697	2022-01-21	active capture	Tufts	0	2
Grey seal	Halichoerus grypus	MA	HG1698	2022-01-20	active capture	Tufts	0	2
Grey seal	Halichoerus grypus	MA	HG1699	2022-01-20	active capture	Tufts	0	2
Grey seal	Halichoerus grypus	MA	HG1700	2022-01-20	active capture	Tufts	0	2
Grey seal	Halichoerus grypus	MA	HG1701	2022-01-20	active capture	Tufts	0	2
grey seal	Halichoerus grypus	MA	HG1702	2020-01-15	active capture	Tufts	1	0
grey seal	Halichoerus grypus	MA	HG1703	2020-01-15	active capture	Tufts	1	0
Grey seal	Halichoerus grypus	MA	HG1704	2022-01-20	active capture	Tufts	0	2
grey seal	Halichoerus grypus	MA	HG1705	2022-01-20	active capture	Tufts	1	2
Grey seal	Halichoerus grypus	MA	HG1707	2022-01-20	active capture	Tufts	0	2
Grey seal	Halichoerus grypus	MA	HG1708	2022-01-21	active capture	Tufts	0	2
Grey seal	Halichoerus grypus	MA	HG1709	2022-01-21	active capture	Tufts	0	2
Grey seal	Halichoerus grypus	MA	HG1710	2022-01-21	active capture	Tufts	0	2
Grey seal	Halichoerus grypus	MA	HG1711	2022-01-21	active capture	Tufts	0	2
Grey seal	Halichoerus grypus	MA	HG1713	2022-01-22	active capture	Tufts	0	2
Grey seal	Halichoerus grypus	MA	HG1714	2022-01-22	active capture	Tufts	0	1
Grey seal	Halichoerus grypus	MA	HG1716	2022-02-12	active capture	Tufts	0	2
Grey seal	Halichoerus grypus	MA	HG1753	2022-01-13	active capture	Tufts	0	2
Grey seal	Halichoerus grypus	MA	HG1754	2022-01-13	active capture	Tufts	0	2
Grey seal	Halichoerus grypus	MA	HG1760	2022-01-13	active capture	Tufts	0	2
grey seal	Halichoerus grypus	MA	HG1761	2023-01-09	active capture	Tufts	1	1
grey seal	Halichoerus grypus	MA	HG1762	2022-02-12	active capture	Tufts	1	2
grey seal	Halichoerus grypus	MA	HG1763	2022-02-12	active capture	Tufts	1	2
Grey seal	Halichoerus grypus	MA	HG1764	2022-01-13	active capture	Tufts	0	2
Grey seal	Halichoerus grypus	MA	HG1765	2022-01-13	active capture	Tufts	0	2
Grey seal	Halichoerus grypus	MA	HG1769	2022-01-13	active capture	Tufts	0	2
grey seal	Halichoerus grypus	MA	HG1771	2024-01-28	active capture	Tufts	1	0
Grey seal	Halichoerus grypus	MA	HG1772	2022-01-13	active capture	Tufts	0	2
Grey seal	Halichoerus grypus	MA	HG1773	2022-01-13	active capture	Tufts	0	2
Grey seal	Halichoerus grypus	MA	HG1774	2022-01-13	active capture	Tufts	0	2
Grey seal	Halichoerus grypus	MA	HG1775	2022-01-13	active capture	Tufts	0	2
Grey seal	Halichoerus grypus	MA	HG1776	2022-01-13	active capture	Tufts	0	2
Grey seal	Halichoerus grypus	MA	HG1777	2022-01-13	active capture	Tufts	0	2
grey seal	Halichoerus grypus	MA	HG1778	2022-02-12	active capture	Tufts	1	2
grey seal	Halichoerus grypus	MA	HG2001	2023-01-25	active capture	Tufts	1	2
grey seal	Halichoerus grypus	MA	HG2002	2023-01-25	active capture	Tufts	1	2
Grey seal	Halichoerus grypus	MA	HG2003	2023-01-25	active capture	Tufts	0	2
grey seal	Halichoerus grypus	MA	HG2004	2023-01-26	active capture	Tufts	1	2
Grey seal	Halichoerus grypus	MA	HG2005	2023-01-26	active capture	Tufts	0	2
grey seal	Halichoerus grypus	MA	HG2006	2023-01-26	active capture	Tufts	1	2
Grey seal	Halichoerus grypus	MA	HG2007	2023-01-26	active capture	Tufts	0	2
grey seal	Halichoerus grypus	MA	HG2008	2023-01-26	active capture	Tufts	1	2
grey seal	Halichoerus grypus	MA	HG2009	2023-01-26	active capture	Tufts	1	2
grey seal	Halichoerus grypus	MA	HG2010	2023-01-26	active capture	Tufts	1	2
Grey seal	Halichoerus grypus	MA	HG2011	2023-01-26	active capture	Tufts	0	2
grey seal	Halichoerus grypus	MA	HG2012	2023-01-27	active capture	Tufts	1	2
grey seal	Halichoerus grypus	MA	HG2013	2023-01-27	active capture	Tufts	1	2
grey seal	Halichoerus grypus	MA	HG2014	2023-01-27	active capture	Tufts	1	2
grey seal	Halichoerus grypus	MA	HG2015	2023-01-27	active capture	Tufts	1	2
Grey seal	Halichoerus grypus	MA	HG2016	2023-01-27	active capture	Tufts	0	2
grey seal	Halichoerus grypus	MA	HG2017	2023-01-27	active capture	Tufts	1	2
grey seal	Halichoerus grypus	MA	HG2018	2023-01-27	active capture	Tufts	1	2
Grey seal	Halichoerus grypus	MA	HG2019	2023-01-27	active capture	Tufts	0	2
grey seal	Halichoerus grypus	MA	HG2020	2023-01-27	active capture	Tufts	1	2
grey seal	Halichoerus grypus	MA	HG2021	2023-01-27	active capture	Tufts	1	2
grey seal	Halichoerus grypus	MA	HG2022	2023-01-27	active capture	Tufts	1	2
grey seal	Halichoerus grypus	MA	HG2023	2023-01-27	active capture	Tufts	1	2
grey seal	Halichoerus grypus	MA	HG2024	2023-01-28	active capture	Tufts	1	2
grey seal	Halichoerus grypus	MA	HG2025	2023-01-28	active capture	Tufts	1	2
grey seal	Halichoerus grypus	MA	HG2026	2023-01-28	active capture	Tufts	1	2
Grey seal	Halichoerus grypus	MA	HG2027	2023-01-28	active capture	Tufts	0	2
grey seal	Halichoerus grypus	MA	HG2028	2023-01-28	active capture	Tufts	1	2
grey seal	Halichoerus grypus	MA	HG2029	2023-01-28	active capture	Tufts	1	2
grey seal	Halichoerus grypus	MA	HG2030	2023-01-28	active capture	Tufts	1	2
grey seal	Halichoerus grypus	MA	HG2031	2023-01-28	active capture	Tufts	1	2
grey seal	Halichoerus grypus	MA	HG2032	2023-02-11	active capture	Tufts	1	2
grey seal	Halichoerus grypus	MA	HG2033	2023-02-11	active capture	Tufts	1	2
grey seal	Halichoerus grypus	MA	HG2034	2023-02-11	active capture	Tufts	1	2
grey seal	Halichoerus grypus	MA	HG2035	2023-02-11	active capture	Tufts	1	2
grey seal	Halichoerus grypus	MA	HG2036	2023-02-11	active capture	Tufts	1	2
grey seal	Halichoerus grypus	MA	HG2037	2023-02-11	active capture	Tufts	1	2
grey seal	Halichoerus grypus	MA	HG2038	2023-02-11	active capture	Tufts	1	2
grey seal	Halichoerus grypus	MA	HG2039	2024-01-29	active capture	Tufts	1	0
grey seal	Halichoerus grypus	MA	HG2042	2024-01-28	active capture	Tufts	1	0
grey seal	Halichoerus grypus	MA	HG2043	2024-01-30	active capture	Tufts	1	0
grey seal	Halichoerus grypus	MA	HG2044	2024-01-30	active capture	Tufts	1	0
grey seal	Halichoerus grypus	MA	HG2045	2024-01-30	active capture	Tufts	1	0
grey seal	Halichoerus grypus	MA	HG2046	2024-01-30	active capture	Tufts	1	0
grey seal	Halichoerus grypus	MA	HG2048	2024-01-29	active capture	Tufts	1	0
grey seal	Halichoerus grypus	MA	HG2050	2024-03-18	active capture	Tufts	1	0
grey seal	Halichoerus grypus	MA	HG2052	2024-03-18	active capture	Tufts	1	0
grey seal	Halichoerus grypus	MA	HG2053	2024-03-18	active capture	Tufts	1	0
grey seal	Halichoerus grypus	MA	HG2054	2024-03-18	active capture	Tufts	1	0
grey seal	Halichoerus grypus	MA	HG2055	2024-01-29	active capture	Tufts	1	0
grey seal	Halichoerus grypus	MA	HG2056	2024-01-29	active capture	Tufts	1	0
grey seal	Halichoerus grypus	MA	HG2057	2024-03-18	active capture	Tufts	1	0
grey seal	Halichoerus grypus	MA	HG2058	2024-03-18	active capture	Tufts	1	0
grey seal	Halichoerus grypus	MA	HG2066	2024-03-18	active capture	Tufts	1	0
grey seal	Halichoerus grypus	MA	HG2073	2024-01-28	active capture	Tufts	1	0
grey seal	Halichoerus grypus	MA	HG2076	2023-01-09	active capture	Tufts	1	2
grey seal	Halichoerus grypus	MA	HG2077	2023-01-09	active capture	Tufts	1	2
grey seal	Halichoerus grypus	MA	HG2078	2023-01-09	active capture	Tufts	1	2
grey seal	Halichoerus grypus	MA	HG2079	2023-01-09	active capture	Tufts	1	2
grey seal	Halichoerus grypus	MA	HG2080	2023-01-09	active capture	Tufts	1	2
grey seal	Halichoerus grypus	MA	HG2081	2023-01-23	active capture	Tufts	1	2
Grey seal	Halichoerus grypus	MA	HG2082	2023-01-23	active capture	Tufts	0	2
grey seal	Halichoerus grypus	MA	HG2083	2023-01-09	active capture	Tufts	1	2
grey seal	Halichoerus grypus	MA	HG2084	2023-01-09	active capture	Tufts	1	2
grey seal	Halichoerus grypus	MA	HG2085	2023-01-30	active capture	Tufts	1	2
grey seal	Halichoerus grypus	MA	HG2086	2023-01-23	active capture	Tufts	1	2
grey seal	Halichoerus grypus	MA	HG2087	2023-01-09	active capture	Tufts	1	2
grey seal	Halichoerus grypus	MA	HG2088	2023-01-23	active capture	Tufts	1	2
grey seal	Halichoerus grypus	MA	HG2089	2023-01-23	active capture	Tufts	1	2
grey seal	Halichoerus grypus	MA	HG2090	2023-01-23	active capture	Tufts	1	2
grey seal	Halichoerus grypus	MA	HG2091	2023-01-23	active capture	Tufts	1	2
grey seal	Halichoerus grypus	MA	HG2092	2023-01-23	active capture	Tufts	1	2
grey seal	Halichoerus grypus	MA	HG2093	2023-01-23	active capture	Tufts	1	2
grey seal	Halichoerus grypus	MA	HG2094	2023-01-23	active capture	Tufts	1	2
grey seal	Halichoerus grypus	MA	HG2095	2023-01-23	active capture	Tufts	1	2
grey seal	Halichoerus grypus	MA	HG2096	2023-01-30	active capture	Tufts	1	2
grey seal	Halichoerus grypus	MA	HG2097	2023-01-30	active capture	Tufts	1	2
grey seal	Halichoerus grypus	MA	HG2098	2023-01-30	active capture	Tufts	1	2
grey seal	Halichoerus grypus	MA	HG2099	2023-01-30	active capture	Tufts	1	2
grey seal	Halichoerus grypus	MA	HG2100	2023-01-30	active capture	Tufts	1	2
Grey seal	Halichoerus grypus	MA	HG2101	2023-01-30	active capture	Tufts	0	2
grey seal	Halichoerus grypus	MA	HG2102	2023-01-30	active capture	Tufts	1	2
grey seal	Halichoerus grypus	MA	HG2103	2023-01-30	active capture	Tufts	1	2
grey seal	Halichoerus grypus	MA	HG2104	2023-01-30	active capture	Tufts	1	2
grey seal	Halichoerus grypus	MA	HG2105	2023-01-30	active capture	Tufts	1	2
grey seal	Halichoerus grypus	MA	HG2106	2023-01-30	active capture	Tufts	1	2
grey seal	Halichoerus grypus	MA	HG2107	2023-04-16	active capture	Tufts	1	2
grey seal	Halichoerus grypus	MA	HG2108	2023-04-16	active capture	Tufts	1	2
grey seal	Halichoerus grypus	MA	HG2109	2023-04-16	active capture	Tufts	1	2
grey seal	Halichoerus grypus	MA	HG2110	2023-04-26	active capture	Tufts	1	2
grey seal	Halichoerus grypus	MA	HG2111	2023-04-26	active capture	Tufts	1	2
grey seal	Halichoerus grypus	MA	HG2112	2023-04-26	active capture	Tufts	1	2
grey seal	Halichoerus grypus	MA	HG2113	2023-04-26	active capture	Tufts	1	2
grey seal	Halichoerus grypus	MA	HG2116	2023-04-26	active capture	Tufts	1	2
grey seal	Halichoerus grypus	MA	HG2125	2024-01-31	active capture	Tufts	1	0
grey seal	Halichoerus grypus	MA	HG2141	2024-01-24	active capture	Tufts	1	0
grey seal	Halichoerus grypus	MA	HG2176	2024-01-28	active capture	Tufts	1	0
grey seal	Halichoerus grypus	MA	HG2177	2024-01-28	active capture	Tufts	1	0
grey seal	Halichoerus grypus	MA	HG2179	2024-01-30	active capture	Tufts	1	0
grey seal	Halichoerus grypus	MA	HG2180	2024-01-30	active capture	Tufts	1	0
grey seal	Halichoerus grypus	MA	HG2183	2024-01-30	active capture	Tufts	1	0
grey seal	Halichoerus grypus	MA	HG2188	2024-01-30	active capture	Tufts	1	0
grey seal	Halichoerus grypus	MA	IFAW22-061Hg	2022-03-21	stranded	IFAW	0	2
grey seal	Halichoerus grypus	MA	IFAW22-062Hg	2022-03-25	stranded	IFAW	1	2
grey seal	Halichoerus grypus	MA	IFAW22-077Hg	2022-04-06	stranded	IFAW	0	2
grey seal	Halichoerus grypus	MA	IFAW22-083Hg	2022-04-12	stranded	IFAW	0	2
grey seal	Halichoerus grypus	MA	IFAW22-181Hg	2022-07-31	stranded	IFAW	0	2
grey seal	Halichoerus grypus	MA	IFAW22-207Hg	2022-09-05	stranded	IFAW	0	2
grey seal	Halichoerus grypus	MA	IFAW22-208Hg	2022-09-04	stranded	IFAW	0	2
grey seal	Halichoerus grypus	MA	IFAW22-214Hg	2022-09-17	stranded	IFAW	0	2
grey seal	Halichoerus grypus	MA	IFAW22-215Hg	2022-09-18	stranded	IFAW	0	2
grey seal	Halichoerus grypus	MA	IFAW23-015Hg	2023-01-17	stranded	IFAW	0	4
grey seal	Halichoerus grypus	MA	IFAW23-102Hg	2023-04-29	stranded	IFAW	0	2
grey seal	Halichoerus grypus	MA	IFAW23-149Hg	2023-06-12	stranded	IFAW	1	2
grey seal	Halichoerus grypus	MA	IFAW23-150Hg	2023-06-12	stranded	IFAW	1	2
grey seal	Halichoerus grypus	MA	IFAW23-172Hg	2023-06-14	stranded	IFAW	0	2
grey seal	Halichoerus grypus	MA	IFAW23-179Hg	2023-06-20	stranded	IFAW	0	3
grey seal	Halichoerus grypus	MA	IFAW23-203Hg	2023-07-13	stranded	IFAW	0	2
grey seal	Halichoerus grypus	MA	IFAW23-208Hg	2023-07-17	stranded	IFAW	0	3
grey seal	Halichoerus grypus	MA	MMAN22-034	2022-02-19	stranded	MMAN	0	1
grey seal	Halichoerus grypus	MA	MMAN22-035	2022-02-20	stranded	MMAN	0	2
grey seal	Halichoerus grypus	MA	MMAN23-0510	2023-05-10	stranded	MMAN	0	2
grey seal	Halichoerus grypus	MA	MMAN23-0511	2023-05-11	stranded	MMAN	0	3
grey seal	Halichoerus grypus	MA	MMAN23-0513	2023-05-13	stranded	MMAN	0	3
grey seal	Halichoerus grypus	MA	MMAN23-0518	2023-05-18	stranded	MMAN	0	3
grey seal	Halichoerus grypus	MA	MMAN22-102	2022-06-08	stranded	MMAN	0	2
grey seal	Halichoerus grypus	MA	MMAN22-119	2022-11-02	stranded	MMAN	0	2
grey seal	Halichoerus grypus	MA	MMAN22-124	2022-12-08	stranded	MMAN	0	2
grey seal	Halichoerus grypus	MA	MMAN23-023	2023-02-06	stranded	MMAN	0	2
grey seal	Halichoerus grypus	MA	MMAN23-041	2023-02-27	stranded	MMAN	0	2
grey seal	Halichoerus grypus	MA	MMAN23-058	2023-03-24	stranded	MMAN	0	3
grey seal	Halichoerus grypus	MA	MMAN23-083	2023-05-04	stranded	MMAN	0	3
grey seal	Halichoerus grypus	MA	MMAN25-002	2025-01-14	stranded	MMAN	0	3
grey seal	Halichoerus grypus	MA	MMAN25-007	2025-01-19	stranded	MMAN	0	3
grey seal	Halichoerus grypus	MA	NMLC22-001PHg	2022-01-20	stranded	NMLC	1	2
grey seal	Halichoerus grypus	MA	NMLC22-002PHg	2022-01-25	stranded	NMLC	1	1
grey seal	Halichoerus grypus	MA	NMLC22-003PHg	2022-02-01	stranded	NMLC	1	2
grey seal	Halichoerus grypus	MA	NMLC23-001PHg	2023-01-03	stranded	NMLC	1	5
grey seal	Halichoerus grypus	MA	NMLC23-003PHg	2023-01-22	stranded	NMLC	1	4
grey seal	Halichoerus grypus	MA	NMLC23-004PHg	2023-02-15	stranded	NMLC	1	4
grey seal	Halichoerus grypus	MA	NMLC23-005PHg	2023-02-25	stranded	NMLC	0	3
grey seal	Halichoerus grypus	MA	NMLC23-006PHg	2023-05-10	stranded	NMLC	0	2
grey seal	Halichoerus grypus	MA	NMLC23-007PHg	2023-05-10	stranded	NMLC	1	2
grey seal	Halichoerus grypus	MA	NMLC23-009PHg	2023-04-25	stranded	NMLC	0	4
grey seal	Halichoerus grypus	MA	NMLC23-010PHg	2023-04-23	stranded	NMLC	1	2
grey seal	Halichoerus grypus	MA	NMLC23-011PHg	2023-05-08	stranded	NMLC	1	4
grey seal	Halichoerus grypus	MA	NMLC23-050PHg	2024-01-22	stranded	NMLC	1	3
grey seal	Halichoerus grypus	MA	NMLC24-001PHG	2024-01-12	stranded	NMLC	1	0
grey seal	Halichoerus grypus	MA	NMLC24-002PHG	2024-01-12	stranded	NMLC	1	0
grey seal	Halichoerus grypus	MA	NMLC24-003PHG	2024-01-12	stranded	NMLC	1	0
grey seal	Halichoerus grypus	MA	NMLC24-004PHG	2024-01-12	stranded	NMLC	1	0
grey seal	Halichoerus grypus	MA	NMLC24-005PHg	2024-01-18	stranded	NMLC	1	3
grey seal	Halichoerus grypus	MA	NMLC24-007PHg	2024-02-11	stranded	NMLC	1	3
grey seal	Halichoerus grypus	MA	NMLC24-008PHg	2024-02-20	stranded	NMLC	1	3
grey seal	Halichoerus grypus	MA	NMLC24-009PHg	2024-03-19	stranded	NMLC	0	3
grey seal	Halichoerus grypus	MA	NMLC24-010PHg	2024-03-19	stranded	NMLC	1	3
grey seal	Halichoerus grypus	MA	NMLC24-011PHg	2024-03-23	stranded	NMLC	1	3
grey seal	Halichoerus grypus	MA	NMLC24-012PHg	2024-04-22	stranded	NMLC	1	3
grey seal	Halichoerus grypus	MA	NMLC24-014PHg	2024-05-16	stranded	NMLC	1	3
grey seal	Halichoerus grypus	MA	NMLC24-017PHg	2024-06-16	stranded	NMLC	0	3
grey seal	Halichoerus grypus	MA	NMLC24-065PHg	2024-12-16	stranded	NMLC	0	3
grey seal	Halichoerus grypus	MA	NMLC25-001PHg	2025-01-07	stranded	NMLC	0	3
grey seal	Halichoerus grypus	MA	NMLC25-002PHg	2025-01-18	stranded	NMLC	0	3
grey seal	Halichoerus grypus	MA	NMLC25-005PHg	2025-03-13	stranded	NMLC	0	3
grey seal	Halichoerus grypus	MA	NMLC25-006PHg	2025-03-23	stranded	NMLC	0	3
grey seal	Halichoerus grypus	MA	SEAL 65	2022-04-25	active capture	Tufts	1	0
grey seal	Halichoerus grypus	MA	SEAL 66	2022-04-25	active capture	Tufts	1	0
grey seal	Halichoerus grypus	MA	SEAL 67	2022-04-25	active capture	Tufts	1	0
grey seal	Halichoerus grypus	MA	SSC22-071Hg	2022-08-12	stranded	SSC	0	2
grey seal	Halichoerus grypus	MA	SSC23-012Hg	2023-04-12	stranded	SSC	0	2
grey seal	Halichoerus grypus	MA	SYHG2405	2024-02-16	stranded	Mystic	0	2
grey seal	Halichoerus grypus	MA	WDC2022-012Hg	2022-07-11	stranded	WDC	0	2
harbor seal	Phoca vitulina	MA	25-93	2025-02-13	stranded	NOAA	0	1
harbor seal	Phoca vitulina	MA	IFAW22-017Pv	2022-02-06	stranded	IFAW	0	2
harbor seal	Phoca vitulina	MA	IFAW22-047Pv	2022-03-10	stranded	IFAW	0	1
harbor seal	Phoca vitulina	MA	IFAW23-195PV	2023-07-05	stranded	IFAW	1	0
harbor seal	Phoca vitulina	MA	NMLC22-004PPv	2022-04-14	stranded	NMLC	0	1
harbor seal	Phoca vitulina	MA	NMLC22-005PPv	2022-05-17	stranded	NMLC	1	3
harbor seal	Phoca vitulina	MA	NMLC22-007PPv	2022-09-21	stranded	NMLC	1	2
harbor seal	Phoca vitulina	MA	NMLC22-008PPv	2022-05-26	stranded	NMLC	0	2
harbor seal	Phoca vitulina	MA	NMLC22-009PPv	2022-05-26	stranded	NMLC	1	6
harbor seal	Phoca vitulina	MA	NMLC22-010PPv	2022-05-26	stranded	NMLC	1	3
harbor seal	Phoca vitulina	MA	NMLC22-011PPv	2022-05-26	stranded	NMLC	0	2
harbor seal	Phoca vitulina	MA	NMLC22-012PPv	2022-05-31	stranded	NMLC	1	4
harbor seal	Phoca vitulina	MA	NMLC22-013PPv	2022-06-06	stranded	NMLC	0	2
harbor seal	Phoca vitulina	MA	NMLC23-002PPv	2023-01-08	stranded	NMLC	1	2
harbor seal	Phoca vitulina	MA	NMLC23-019PPv	2023-07-24	stranded	NMLC	1	3
harbor seal	Phoca vitulina	MA	NMLC23-020PPV	2023-06-30	stranded	NMLC	1	0
harbor seal	Phoca vitulina	MA	NMLC24-006PPv	2024-01-20	stranded	NMLC	1	3
harbor seal	Phoca vitulina	MA	NMLC24-013PPv	2024-05-05	stranded	NMLC	1	6
harbor seal	Phoca vitulina	MA	NMLC24-015PPv	2024-05-16	stranded	NMLC	1	6
harbor seal	Phoca vitulina	MA	NMLC24-018PPv	2024-06-19	stranded	NMLC	0	3
harbor seal	Phoca vitulina	MA	NMLC24-019PPv	2024-08-30	stranded	NMLC	0	3
harbor seal	Phoca vitulina	MA	SSC21-051Pv	2021-07-09	stranded	SSC	1	0
harbor seal	Phoca vitulina	MA	SSC22-062Pv	2022-07-18	stranded	SSC	0	2
harbor seal	Phoca vitulina	MA	SSC22-075Pv	2022-08-19	stranded	SSC	0	2
harbor seal	Phoca vitulina	MA	SSC22-080Pv	2022-08-26	stranded	SSC	0	2
harbor seal	Phoca vitulina	MA	SSC23-058Pv	2023-06-29	stranded	SSC	1	2
harbor seal	Phoca vitulina	MA	SSC24-081Pv	2024-10-02	stranded	SSC	0	4
harbor seal	Phoca vitulina	MA	TBD-SSC	2025-04-05	stranded	Tufts	0	4
harbor seal	Phoca vitulina	MA	WDC2024-052Pv	2024-12-12	stranded	WDC	0	3
harp seal	Pagophilus groenlandicus	MA	IFAW22-024Pg	2022-02-17	stranded	IFAW	0	2
harp seal	Pagophilus groenlandicus	MA	IFAW22-039Pg	2022-03-03	stranded	IFAW	1	1
harp seal	Pagophilus groenlandicus	MA	IFAW22-049Pg	2022-03-10	stranded	IFAW	1	1
harp seal	Pagophilus groenlandicus	MA	IFAW22-050Pg	2022-03-10	stranded	IFAW	0	2
harp seal	Pagophilus groenlandicus	MA	IFAW22-058Pg	2022-03-17	stranded	IFAW	0	2
harp seal	Pagophilus groenlandicus	MA	IFAW22-059Pg	2022-03-19	stranded	IFAW	0	2
harp seal	Pagophilus groenlandicus	MA	IFAW23-030Pg	2023-01-31	stranded	IFAW	0	2
harp seal	Pagophilus groenlandicus	MA	IFAW24-047Pg	2024-03-04	stranded	IFAW	0	2
harp seal	Pagophilus groenlandicus	MA	MMAN25-014	2025-01-23	stranded	MMAN	0	3
harp seal	Pagophilus groenlandicus	MA	NMLC23-005PPg	2023-03-03	stranded	NMLC	1	2
harp seal	Pagophilus groenlandicus	MA	NMLC25-003PPg	2025-01-25	stranded	NMLC	0	3
harp seal	Pagophilus groenlandicus	MA	NMLC25-004PPg	2025-02-19	stranded	NMLC	0	3
harp seal	Pagophilus groenlandicus	MA	SSC22-014Pg	2022-02-19	stranded	SSC	0	1
harp seal	Pagophilus groenlandicus	MA	SSC25-003Pg	2025-01-07	stranded	SSC	0	4
harp seal	Pagophilus groenlandicus	MA	SYPG2404	2024-02-08	stranded	Mystic	0	2
harp seal	Pagophilus groenlandicus	MA	WDC2025-003Pg	2025-01-28	stranded	WDC	0	3
harp seal	Pagophilus groenlandicus	MA	WDC2025-004Pg	2025-01-30	stranded	WDC	0	3
humpback whale	Megaptera novaeangliae	MA	20240426_Mn	2024-04-26	stranded	Tufts	0	5
white-sided dolphin	Leucopleurus acutus	MA	SSC24-090La	2024-11-26	stranded	SSC	0	4
grey seal	Halichoerus grypus	MD	NA22002Hg	2022-02-26	stranded	NtAq	1	6
grey seal	Halichoerus grypus	MD	NA22018Hg	2022-03-11	stranded	NtAq	1	1
grey seal	Halichoerus grypus	MD	NA22019Hg	2022-03-13	stranded	NtAq	1	3
grey seal	Halichoerus grypus	MD	NA22023Hg	2022-04-30	stranded	NtAq	1	3
grey seal	Halichoerus grypus	MD	NA23013Hg	2023-05-01	stranded	NtAq	0	2
grey seal	Halichoerus grypus	MD	NA24023Hg	2024-03-29	stranded	NtAq	1	2
grey seal	Halichoerus grypus	MD	NA24024Hg	2024-03-31	stranded	NtAq	1	2
grey seal	Halichoerus grypus	MD	NA24027Hg	2024-04-07	stranded	NtAq	1	4
grey seal	Halichoerus grypus	MD	NA24036Hg	2024-04-20	stranded	NtAq	1	2
grey seal	Halichoerus grypus	MD	NA24038Hg	2024-04-26	stranded	NtAq	1	7
harp seal	Pagophilus groenlandicus	MD	NA21004Pg	2021-03-02	stranded	NtAq	1	0
harp seal	Pagophilus groenlandicus	MD	NA22017Pg	2022-03-11	stranded	NtAq	1	0
short-beaked common dolphin	Delphinus delphis	MD	NA22022Dd	2022-04-21	stranded	NtAq	1	2
striped dolphin	Stenella coeruleoalba	MD	NA24030Sc	2024-04-16	stranded	NtAq	1	2
grey seal	Halichoerus grypus	ME	COA220712Hg	2022-07-12	stranded	CoA	0	1
grey seal	Halichoerus grypus	ME	COA220808Hg	2022-08-05	stranded	CoA	0	2
grey seal	Halichoerus grypus	ME	COA230426Hg	2023-04-28	stranded	CoA	0	2
grey seal	Halichoerus grypus	ME	COA230504Hg	2023-05-04	stranded	CoA	0	2
grey seal	Halichoerus grypus	ME	COA240109Hg	2024-01-12	stranded	CoA	0	5
grey seal	Halichoerus grypus	ME	MME22-023Hg	2022-02-27	stranded	MMoME	0	3
grey seal	Halichoerus grypus	ME	MME22-110Hg	2022-06-23	stranded	MMoME	0	2
grey seal	Halichoerus grypus	ME	MME22-166Hg	2022-07-04	stranded	MMoME	0	2
grey seal	Halichoerus grypus	ME	MME22-173Hg	2022-07-05	stranded	MMoME	0	1
grey seal	Halichoerus grypus	ME	MME22-392Hg	2022-09-13	stranded	MMoME	0	1
grey seal	Halichoerus grypus	ME	MME23-002Hg	2023-03-22	stranded	MMoME	0	2
grey seal	Halichoerus grypus	ME	MME23-006Hg	2023-03-13	stranded	MMoME	0	2
grey seal	Halichoerus grypus	ME	MME23-016Hg	2023-03-12	stranded	MMoME	0	2
grey seal	Halichoerus grypus	ME	MME23-018Hg	2023-04-10	stranded	MMoME	0	4
grey seal	Halichoerus grypus	ME	MME23-021Hg	2023-03-24	stranded	MMoME	0	4
grey seal	Halichoerus grypus	ME	MME23-034Hg	2023-04-17	stranded	MMoME	0	2
grey seal	Halichoerus grypus	ME	MME23-055Hg	2023-05-18	stranded	MMoME	0	2
grey seal	Halichoerus grypus	ME	MME23-056Hg	2023-05-19	stranded	MMoME	0	2
grey seal	Halichoerus grypus	ME	MME23-106Hg	2023-06-17	stranded	MMoME	0	2
grey seal	Halichoerus grypus	ME	MME23-122Hg	2023-06-21	stranded	MMoME	0	2
grey seal	Halichoerus grypus	ME	MME24-002Hg	2024-01-10	stranded	MMoME	0	3
grey seal	Halichoerus grypus	ME	MME24-004Hg	2024-01-24	stranded	MMoME	0	3
grey seal	Halichoerus grypus	ME	MME24-005Hg	2024-01-31	stranded	MMoME	0	6
grey seal	Halichoerus grypus	ME	MME24-011Hg	2024-02-20	stranded	MMoME	0	2
grey seal	Halichoerus grypus	ME	MME24-028Hg	2024-03-22	stranded	MMoME	0	2
grey seal	Halichoerus grypus	ME	NMLC23-012PHg	2023-06-28	stranded	NMLC	1	2
harbor porpoise	Phocoena phocoena	ME	MME22-107Pp	2022-06-16	stranded	MMoME	0	4
harbor seal	Phoca vitulina	ME	COA220505Pv	2022-05-11	stranded	CoA	0	2
harbor seal	Phoca vitulina	ME	COA220728Pv	2022-07-29	stranded	CoA	0	1
harbor seal	Phoca vitulina	ME	COA220729Pv	2022-07-29	stranded	CoA	0	2
harbor seal	Phoca vitulina	ME	COA220802Pv	2022-08-05	stranded	CoA	0	1
harbor seal	Phoca vitulina	ME	COA220804Pv	2022-08-05	stranded	CoA	0	1
harbor seal	Phoca vitulina	ME	COA220810Pv	2022-08-10	stranded	CoA	0	2
harbor seal	Phoca vitulina	ME	COA221007Pv	2022-10-07	stranded	CoA	0	2
harbor seal	Phoca vitulina	ME	COA230508Pv	2023-05-11	stranded	CoA	0	2
harbor seal	Phoca vitulina	ME	COA230518Pv	2023-05-21	stranded	CoA	0	2
harbor seal	Phoca vitulina	ME	COA230726Pv	2023-09-10	stranded	CoA	0	2
harbor seal	Phoca vitulina	ME	COA240524Pv	2024-05-24	stranded	CoA	0	2
harbor seal	Phoca vitulina	ME	MME21-094Pv	2021-06-28	stranded	MMoME	0	3
harbor seal	Phoca vitulina	ME	MME21-120PV	2021-07-07	stranded	MMoME	0	3
harbor seal	Phoca vitulina	ME	MME21-134Pv	2021-07-12	stranded	MMoME	0	2
harbor seal	Phoca vitulina	ME	MME21-175PV	2021-08-08	stranded	MMoME	0	3
harbor seal	Phoca vitulina	ME	MME21-184Pv	2021-08-16	stranded	MMoME	0	2
harbor seal	Phoca vitulina	ME	MME21-201Pv	2021-08-23	stranded	MMoME	0	2
harbor seal	Phoca vitulina	ME	MME21-225Pv	2021-09-08	stranded	MMoME	0	3
harbor seal	Phoca vitulina	ME	MME21-228Pv	2021-09-10	stranded	MMoME	0	2
harbor seal	Phoca vitulina	ME	MME21-229Pv	2021-09-12	stranded	MMoME	0	1
harbor seal	Phoca vitulina	ME	MME21-245Pv	2021-09-20	stranded	MMoME	0	3
harbor seal	Phoca vitulina	ME	MME21-268Pv	2022-03-13	stranded	MMoME	0	3
harbor seal	Phoca vitulina	ME	MME21-319Pv	2022-02-07	stranded	MMoME	0	2
harbor seal	Phoca vitulina	ME	MME22-064Pv	2022-05-11	stranded	MMoME	0	2
harbor seal	Phoca vitulina	ME	MME22-066Pv	2022-05-13	stranded	MMoME	0	2
harbor seal	Phoca vitulina	ME	MME22-070Pv	2022-05-18	stranded	MMoME	0	2
harbor seal	Phoca vitulina	ME	MME22-072Pv	2022-05-19	stranded	MMoME	0	2
harbor seal	Phoca vitulina	ME	MME22-075Pv	2022-05-22	stranded	MMoME	0	2
harbor seal	Phoca vitulina	ME	MME22-077Pv	2022-05-23	stranded	MMoME	0	2
harbor seal	Phoca vitulina	ME	MME22-078Pv	2022-05-23	stranded	MMoME	0	2
harbor seal	Phoca vitulina	ME	MME22-087Pv	2022-06-30	stranded	MMoME	0	1
harbor seal	Phoca vitulina	ME	MME22-109Pv	2022-06-30	stranded	MMoME	0	2
harbor seal	Phoca vitulina	ME	MME22-113Pv	2022-06-26	stranded	MMoME	0	6
harbor seal	Phoca vitulina	ME	MME22-124Pv	2022-06-27	stranded	MMoME	0	2
harbor seal	Phoca vitulina	ME	MME22-125Pv	2022-06-28	stranded	MMoME	0	2
harbor seal	Phoca vitulina	ME	MME22-131Pv	2022-06-28	stranded	MMoME	0	2
harbor seal	Phoca vitulina	ME	MME22-133Pv	2022-06-29	stranded	MMoME	0	2
harbor seal	Phoca vitulina	ME	MME22-147Pv	2022-07-02	stranded	MMoME	0	2
harbor seal	Phoca vitulina	ME	MME22-149Pv	2022-07-02	stranded	MMoME	0	2
harbor seal	Phoca vitulina	ME	MME22-175Pv	2022-07-05	stranded	MMoME	0	2
harbor seal	Phoca vitulina	ME	MME22-182Pv	2022-07-07	stranded	MMoME	0	1
harbor seal	Phoca vitulina	ME	MME22-185Pv	2022-07-07	stranded	MMoME	0	2
harbor seal	Phoca vitulina	ME	MME22-188Pv	2022-07-07	stranded	MMoME	0	2
harbor seal	Phoca vitulina	ME	MME22-191Pv	2022-07-08	stranded	MMoME	0	2
harbor seal	Phoca vitulina	ME	MME22-195Pv	2022-07-09	stranded	MMoME	0	2
harbor seal	Phoca vitulina	ME	MME22-198Pv	2022-07-09	stranded	MMoME	0	2
harbor seal	Phoca vitulina	ME	MME22-206Pv	2022-07-10	stranded	MMoME	0	2
harbor seal	Phoca vitulina	ME	MME22-223Pv	2022-07-15	stranded	MMoME	0	1
harbor seal	Phoca vitulina	ME	MME22-230Pv	2022-07-15	stranded	MMoME	0	1
harbor seal	Phoca vitulina	ME	MME22-246Pv	2022-07-17	stranded	MMoME	0	2
harbor seal	Phoca vitulina	ME	MME22-249Pv	2022-07-17	stranded	MMoME	0	2
harbor seal	Phoca vitulina	ME	MME22-257Pv	2022-07-18	stranded	MMoME	0	2
harbor seal	Phoca vitulina	ME	MME22-288Pv	2022-07-29	stranded	MMoME	0	2
harbor seal	Phoca vitulina	ME	MME22-303Pv	2022-08-06	stranded	MMoME	0	3
harbor seal	Phoca vitulina	ME	MME22-331Pv	2022-08-18	stranded	MMoME	0	2
harbor seal	Phoca vitulina	ME	MME22-361Pv	2022-09-04	stranded	MMoME	0	2
harbor seal	Phoca vitulina	ME	MME22-380Pv	2022-09-08	stranded	MMoME	0	2
harbor seal	Phoca vitulina	ME	MME22-393Pv	2022-09-13	stranded	MMoME	0	2
harbor seal	Phoca vitulina	ME	MME22-396Pv	2022-09-15	stranded	MMoME	0	2
harbor seal	Phoca vitulina	ME	MME22-403Pv	2022-09-26	stranded	MMoME	0	2
harbor seal	Phoca vitulina	ME	MME22-419Pv	2022-11-02	stranded	MMoME	0	2
harbor seal	Phoca vitulina	ME	MME22-422Pv	2022-11-08	stranded	MMoME	0	2
harbor seal	Phoca vitulina	ME	MME23-023Pv	2023-03-23	stranded	MMoME	0	2
harbor seal	Phoca vitulina	ME	MME23-039Pv	2023-04-20	stranded	MMoME	0	2
harbor seal	Phoca vitulina	ME	MME23-058Pv	2023-05-21	stranded	MMoME	0	2
harbor seal	Phoca vitulina	ME	MME23-060Pv	2023-05-23	stranded	MMoME	0	2
harbor seal	Phoca vitulina	ME	MME23-060Pv	2023-08-23	stranded	MMoME	0	2
harbor seal	Phoca vitulina	ME	MME23-061Pv	2023-05-23	stranded	MMoME	0	2
harbor seal	Phoca vitulina	ME	MME23-064Pv	2023-05-23	stranded	MMoME	0	2
harbor seal	Phoca vitulina	ME	MME23-065Pv	2023-05-30	stranded	MMoME	0	2
harbor seal	Phoca vitulina	ME	MME23-068Pv	2023-05-23	stranded	MMoME	0	2
harbor seal	Phoca vitulina	ME	MME23-069Pv	2023-05-23	stranded	MMoME	0	2
harbor seal	Phoca vitulina	ME	MME23-069Pv	2023-08-23	stranded	MMoME	0	2
harbor seal	Phoca vitulina	ME	MME23-070Pv	2023-05-23	stranded	MMoME	0	2
harbor seal	Phoca vitulina	ME	MME23-075Pv	2023-05-29	stranded	MMoME	0	2
harbor seal	Phoca vitulina	ME	MME23-077Pv	2023-06-01	stranded	MMoME	0	2
harbor seal	Phoca vitulina	ME	MME23-078Pv	2023-05-31	stranded	MMoME	0	2
harbor seal	Phoca vitulina	ME	MME23-080Pv	2023-06-01	stranded	MMoME	0	2
harbor seal	Phoca vitulina	ME	MME23-081Pv	2023-06-02	stranded	MMoME	0	1
harbor seal	Phoca vitulina	ME	MME23-083Pv	2023-06-08	stranded	MMoME	0	2
harbor seal	Phoca vitulina	ME	MME23-085Pv	2023-06-08	stranded	MMoME	0	2
harbor seal	Phoca vitulina	ME	MME23-089Pv	2023-06-09	stranded	MMoME	0	2
harbor seal	Phoca vitulina	ME	MME23-090Pv	2023-06-09	stranded	MMoME	0	2
harbor seal	Phoca vitulina	ME	MME23-092Pv	2023-06-10	stranded	MMoME	0	2
harbor seal	Phoca vitulina	ME	MME23-100Pv	2023-06-18	stranded	MMoME	0	2
harbor seal	Phoca vitulina	ME	MME23-107Pv	2023-06-18	stranded	MMoME	0	2
harbor seal	Phoca vitulina	ME	MME23-108Pv	2023-06-18	stranded	MMoME	0	2
harbor seal	Phoca vitulina	ME	MME23-115Pv	2023-06-20	stranded	MMoME	0	2
harbor seal	Phoca vitulina	ME	MME23-116Pv	2023-06-21	stranded	MMoME	0	2
harbor seal	Phoca vitulina	ME	MME23-119Pv	2023-06-20	stranded	MMoME	0	2
harbor seal	Phoca vitulina	ME	MME23-120Pv	2023-06-20	stranded	MMoME	0	2
harbor seal	Phoca vitulina	ME	MME23-126Pv	2023-06-24	stranded	MMoME	0	2
harbor seal	Phoca vitulina	ME	MME23-130Pv	2023-06-27	stranded	MMoME	0	2
harbor seal	Phoca vitulina	ME	MME23-227Pv	2023-09-10	stranded	MMoME	0	2
harbor seal	Phoca vitulina	ME	MME23-238Pv	2023-08-08	stranded	MMoME	0	2
harbor seal	Phoca vitulina	ME	MME23-243Pv	2023-08-12	stranded	MMoME	0	2
harbor seal	Phoca vitulina	ME	MME23-253Pv	2023-08-17	stranded	MMoME	0	2
harbor seal	Phoca vitulina	ME	MME23-269Pv	2023-08-28	stranded	MMoME	0	2
harbor seal	Phoca vitulina	ME	MME23-283Pv	2023-09-03	stranded	MMoME	0	2
harbor seal	Phoca vitulina	ME	MME23-310Pv	2023-09-20	stranded	MMoME	0	2
harbor seal	Phoca vitulina	ME	MME23-316Pv	2023-11-01	stranded	MMoME	0	4
harbor seal	Phoca vitulina	ME	MME23-318Pv	2023-09-20	stranded	MMoME	0	2
harbor seal	Phoca vitulina	ME	MME23-330Pv	2023-09-29	stranded	MMoME	0	2
harbor seal	Phoca vitulina	ME	MME23-336Pv	2023-10-06	stranded	MMoME	0	2
harbor seal	Phoca vitulina	ME	MME23-339Pv	2023-10-08	stranded	MMoME	0	2
harbor seal	Phoca vitulina	ME	MME23-348Pv	2023-10-12	stranded	MMoME	0	2
harbor seal	Phoca vitulina	ME	MME23-353Pv	2023-10-19	stranded	MMoME	0	2
harbor seal	Phoca vitulina	ME	MME23-354Pv	2023-10-20	stranded	MMoME	0	2
harbor seal	Phoca vitulina	ME	MME23-359Pv	2023-10-23	stranded	MMoME	0	2
harbor seal	Phoca vitulina	ME	MME23-363Pv	2023-10-28	stranded	MMoME	0	2
harbor seal	Phoca vitulina	ME	MME24-056Pv	2024	stranded	MMoME	0	4
harbor seal	Phoca vitulina	ME	MME24-057Pv	2024	stranded	MMoME	0	4
harbor seal	Phoca vitulina	ME	MME24-061Pv	2024	stranded	MMoME	0	4
harbor seal	Phoca vitulina	ME	MME24-065Pv	2024	stranded	MMoME	0	4
harbor seal	Phoca vitulina	ME	MME24-096Pv	2024	stranded	MMoME	0	4
harbor seal	Phoca vitulina	ME	MME24-163Pv	2024	stranded	MMoME	0	4
harbor seal	Phoca vitulina	ME	MME24-168Pv	2024	stranded	MMoME	0	4
harbor seal	Phoca vitulina	ME	MME24-172Pv	2024	stranded	MMoME	0	4
harbor seal	Phoca vitulina	ME	MME24-206Pv	2024	stranded	MMoME	0	4
harbor seal	Phoca vitulina	ME	MME24-210Pv	2024	stranded	MMoME	0	4
harbor seal	Phoca vitulina	ME	MME24-218Pv	2024	stranded	MMoME	0	4
harbor seal	Phoca vitulina	ME	MME24-221Pv	2024	stranded	MMoME	0	4
harbor seal	Phoca vitulina	ME	MME24-223Pv	2024	stranded	MMoME	0	4
harbor seal	Phoca vitulina	ME	MME24-226Pv	2024	stranded	MMoME	0	4
harbor seal	Phoca vitulina	ME	MME24-229Pv	2024	stranded	MMoME	0	4
harbor seal	Phoca vitulina	ME	MME24-230Pv	2024	stranded	MMoME	0	4
harbor seal	Phoca vitulina	ME	MME24-232Pv	2024	stranded	MMoME	0	4
harbor seal	Phoca vitulina	ME	MME24-238Pv	2024	stranded	MMoME	0	4
harbor seal	Phoca vitulina	ME	NMLC23-013PPv	2023-06-22	stranded	NMLC	1	3
harbor seal	Phoca vitulina	ME	NMLC23-014PPv	2023-06-22	stranded	NMLC	1	1
harbor seal	Phoca vitulina	ME	NMLC23-015PPv	2023-06-22	stranded	NMLC	1	3
harbor seal	Phoca vitulina	ME	NMLC23-017PPv	2023-06-18	stranded	NMLC	1	3
harp seal	Pagophilus groenlandicus	ME	COA220313Pg	2022-03-13	stranded	CoA	0	1
harp seal	Pagophilus groenlandicus	ME	COA230416Pg	2023-04-17	stranded	CoA	0	2
harp seal	Pagophilus groenlandicus	ME	MME22-012Pg	2022-02-14	stranded	MMoME	0	3
harp seal	Pagophilus groenlandicus	ME	MME22-015Pg	2022-02-17	stranded	MMoME	0	3
harp seal	Pagophilus groenlandicus	ME	MME22-020Pg	2022-02-23	stranded	MMoME	0	3
harp seal	Pagophilus groenlandicus	ME	MME22-021Pg	2022-02-26	stranded	MMoME	0	3
harp seal	Pagophilus groenlandicus	ME	MME22-030Pg	2022-03-06	stranded	MMoME	0	3
harp seal	Pagophilus groenlandicus	ME	MME22-031Pg	2022-03-14	stranded	MMoME	0	3
harp seal	Pagophilus groenlandicus	ME	MME22-038Pg	2022-03-30	stranded	MMoME	0	1
harp seal	Pagophilus groenlandicus	ME	MME22-042Pg	2022-03-28	stranded	MMoME	0	2
harp seal	Pagophilus groenlandicus	ME	MME22-047Pg	2022-04-07	stranded	MMoME	0	2
harp seal	Pagophilus groenlandicus	ME	MME23-015Pg	2023-03-01	stranded	MMoME	0	2
harp seal	Pagophilus groenlandicus	ME	MME23-019Pg	2023-03-18	stranded	MMoME	0	1
harp seal	Pagophilus groenlandicus	ME	MME23-026Pg	2023-03-28	stranded	MMoME	0	2
harp seal	Pagophilus groenlandicus	ME	MME23-027Pg	2023-03-29	stranded	MMoME	0	2
harp seal	Pagophilus groenlandicus	ME	MME23-128Pp	2023-06-25	stranded	MMoME	0	2
harp seal	Pagophilus groenlandicus	ME	MME23-377Pg	2023-12-23	stranded	MMoME	0	3
harp seal	Pagophilus groenlandicus	ME	MME24-006Pg	2024-02-08	stranded	MMoME	0	2
harp seal	Pagophilus groenlandicus	ME	MME24-008Pg	2024-02-15	stranded	MMoME	0	2
harp seal	Pagophilus groenlandicus	ME	MME24-036Pg	2024-04-01	stranded	MMoME	0	2
harp seal	Pagophilus groenlandicus	ME	MME24-038Pg	2024-04-06	stranded	MMoME	0	2
minke whale	Balaenoptera acutorostrata	ME	MME24-203Ba	2024	stranded	MMoME	0	4
spotted dolphin	Stenella frontalis	ME	MME23-098Sf	2023-06-15	stranded	MMoME	0	2
grey seal	Halichoerus grypus	NC	CAHA611	2024-02-17	stranded	NCAq	0	7
grey seal	Halichoerus grypus	NC	CAHA599	2023-04-27	stranded	NCAq	0	2
harbor seal	Phoca vitulina	NC	CAHA632	2024-12-30	stranded	NCAq	0	6
common dolphin	Delphinus delphis	NH	SSC24-052Dd	2024	stranded	SSC	0	4
grey seal	Halichoerus grypus	NH	SSC21-030Hg	2021-03-30	stranded	SSC	0	3
grey seal	Halichoerus grypus	NH	SSC21-032Hg	2021-04-15	stranded	SSC	0	3
grey seal	Halichoerus grypus	NH	SSC22-005Hg	2022	stranded	SSC	1	0
grey seal	Halichoerus grypus	NH	SSC22-088Hg	2022-09-07	stranded	SSC	0	2
grey seal	Halichoerus grypus	NH	SSC22-093Hg	2022-09-21	stranded	SSC	0	2
grey seal	Halichoerus grypus	NH	SSC23-039HG	2023-06-25	stranded	SSC	1	0
grey seal	Halichoerus grypus	NH	SSC23-048Hg	2023-06-22	stranded	SSC	0	2
grey seal	Halichoerus grypus	NH	SSC23-055Hg	2023-06-25	stranded	SSC	0	2
grey seal	Halichoerus grypus	NH	SSC24-003Hg	2024-01-09	stranded	SSC	0	4
grey seal	Halichoerus grypus	NH	SSC24-034Hg	2024-03-13	stranded	SSC	0	4
grey seal	Halichoerus grypus	NH	SSC24-065Hg	2024	stranded	SSC	0	4
harbor seal	Phoca vitulina	NH	SSC21-028Pv	2021-03-29	stranded	SSC	0	3
harbor seal	Phoca vitulina	NH	SSC21-041Pv	2021-06-03	stranded	SSC	1	1
harbor seal	Phoca vitulina	NH	SSC21-071Pv	2021-08-17	stranded	SSC	1	0
harbor seal	Phoca vitulina	NH	SSC22-072Pv	2022-08-13	stranded	SSC	0	2
harbor seal	Phoca vitulina	NH	SSC22-084Pv	2022-08-30	stranded	SSC	0	2
harbor seal	Phoca vitulina	NH	SSC22-099Pv	2022-10-12	stranded	SSC	0	2
harbor seal	Phoca vitulina	NH	SSC22-103Pv	2022-11-30	stranded	SSC	1	2
harbor seal	Phoca vitulina	NH	SSC23-066PV	2023-07-13	stranded	SSC	1	0
harbor seal	Phoca vitulina	NH	SSC24-007Pv	2024-01-09	stranded	SSC	0	4
harbor seal	Phoca vitulina	NH	SSC24-038Pv	2024	stranded	SSC	0	4
harbor seal	Phoca vitulina	NH	SSC24-055Pv	2024	stranded	SSC	0	4
harbor seal	Phoca vitulina	NH	SSC24-074Pv	2024-09-20	stranded	SSC	0	4
harbor seal	Phoca vitulina	NH	SSC24-084Pv	2024-10-22	stranded	SSC	0	4
harp seal	Pagophilus groenlandicus	NH	SSC21-013Pg	2021-03-03	stranded	SSC	0	3
harp seal	Pagophilus groenlandicus	NH	SSC21-019Pg	2021-03-15	stranded	SSC	0	2
harp seal	Pagophilus groenlandicus	NH	SSC22-035Pg	2022-03-23	stranded	SSC	1	4
harp seal	Pagophilus groenlandicus	NH	SSC24-001Pg	2024-01-03	stranded	SSC	0	4
harp seal	Pagophilus groenlandicus	NH	SSC24-006Pg	2024-01-09	stranded	SSC	0	4
harp seal	Pagophilus groenlandicus	NH	SSC24-013Pg	2024-02-10	stranded	SSC	0	2
hooded seal	Cystophora cristata	NH	SSC24-049Cc	2024	stranded	SSC	0	4
striped dolphin	Stenella coeruleoalba	NH	SSC23-067Sc	2023-07-14	stranded	SSC	0	2
white-sided dolphin	Leucopleurus acutus	NH	SSC24-092La	2024-11-29	stranded	SSC	0	4
grey seal	Halichoerus grypus	NJ	MMSC23-038	2023-04-25	stranded	MMSC	0	2
grey seal	Halichoerus grypus	NJ	MMSC23-041	2023-04-25	stranded	MMSC	0	2
grey seal	Halichoerus grypus	NJ	MMSC23-050	2023-04-25	stranded	MMSC	0	2
grey seal	Halichoerus grypus	NJ	MMSC23-052	2023-04-28	stranded	MMSC	0	2
grey seal	Halichoerus grypus	NJ	MMSC23-053	2023-04-28	stranded	MMSC	0	2
grey seal	Halichoerus grypus	NJ	MMSC23-054	2023-04-25	stranded	MMSC	0	2
grey seal	Halichoerus grypus	NJ	MMSC23-057	2023-04-28	stranded	MMSC	0	2
grey seal	Halichoerus grypus	NJ	MMSC23-060	2023-04-28	stranded	MMSC	0	1
grey seal	Halichoerus grypus	NJ	MMSC23-063	2023-04-25	stranded	MMSC	0	2
grey seal	Halichoerus grypus	NJ	MMSC23-075	2023-04-25	stranded	MMSC	0	2
grey seal	Halichoerus grypus	NJ	MMSC23-076	2023-04-24	stranded	MMSC	0	2
grey seal	Halichoerus grypus	NJ	MMSC23-079	2023-05-15	stranded	MMSC	0	2
grey seal	Halichoerus grypus	NJ	MMSC23-080	2023-05-15	stranded	MMSC	0	2
grey seal	Halichoerus grypus	NJ	MMSC24-006	2024-02-10	stranded	MMSC	0	2
grey seal	Halichoerus grypus	NJ	MMSC24-007	2024-02-10	stranded	MMSC	0	2
grey seal	Halichoerus grypus	NJ	MMSC24-008	2024-02-10	stranded	MMSC	0	2
grey seal	Halichoerus grypus	NJ	MMSC24-010	2024-02-15	stranded	MMSC	0	2
grey seal	Halichoerus grypus	NJ	MMSC24-011	2024-02-15	stranded	MMSC	0	2
grey seal	Halichoerus grypus	NJ	MMSC24-012	2024-02-16	stranded	MMSC	0	2
grey seal	Halichoerus grypus	NJ	MMSC24-014	2024-02-22	stranded	MMSC	0	2
grey seal	Halichoerus grypus	NJ	MMSC24-020	2024-02-22	stranded	MMSC	0	2
grey seal	Halichoerus grypus	NJ	MMSC24-021	2024-02-25	stranded	MMSC	0	2
grey seal	Halichoerus grypus	NJ	MMSC24-029	2024-03-09	stranded	MMSC	0	2
grey seal	Halichoerus grypus	NJ	MMSC24-030	2024-03-09	stranded	MMSC	0	2
grey seal	Halichoerus grypus	NJ	MMSC24-040	2024-03-09	stranded	MMSC	0	2
grey seal	Halichoerus grypus	NJ	MMSC24-041	2024-03-14	stranded	MMSC	0	2
grey seal	Halichoerus grypus	NJ	MMSC24-047	2024-03-14	stranded	MMSC	0	2
grey seal	Halichoerus grypus	NJ	MMSC24-050	2024-03-14	stranded	MMSC	0	2
grey seal	Halichoerus grypus	NJ	MMSC24-055	2024-03-19	stranded	MMSC	0	2
grey seal	Halichoerus grypus	NJ	MMSC24-059	2024-03-21	stranded	MMSC	0	2
harbor seal	Phoca vitulina	NJ	MMSC23-089	2023-06-26	stranded	MMSC	0	2
harbor seal	Phoca vitulina	NJ	MMSC24-060	2024-03-22	stranded	MMSC	0	2
harbor seal	Phoca vitulina	NJ	NJ_25_2152Pv	2025-02-24	stranded	AMCS	0	4
harp seal	Pagophilus groenlandicus	NJ	MMSC24-023	2024-02-25	stranded	MMSC	0	2
harp seal	Pagophilus groenlandicus	NJ	MMSC24-066	2024-03-25	stranded	MMSC	0	2
grey seal	Halichoerus grypus	NY	AMCS013Hg	2024-01-30	stranded	AMCS	0	2
grey seal	Halichoerus grypus	NY	AMCS016Hg	2024-02-15	stranded	AMCS	0	2
grey seal	Halichoerus grypus	NY	AMCS049Hg	2024-04-11	stranded	AMCS	0	4
grey seal	Halichoerus grypus	NY	AMCS050Hg	2024-04-11	stranded	AMCS	0	1
grey seal	Halichoerus grypus	NY	AMCS052Hg	2024-04-17	stranded	AMCS	0	3
grey seal	Halichoerus grypus	NY	NY6105-22Hg	2022-07-10	stranded	NYMRC	0	2
grey seal	Halichoerus grypus	NY	NY6114-22Hg	2022-07-10	stranded	NYMRC	0	2
grey seal	Halichoerus grypus	NY	NY6243-23Hg	2023-06-15	stranded	NYMRC	0	2
grey seal	Halichoerus grypus	NY	NY6247-23Hg	2023-06-15	stranded	NYMRC	0	2
grey seal	Halichoerus grypus	NY	NY6255-23Hg	2023-06-15	stranded	NYMRC	0	2
grey seal	Halichoerus grypus	NY	NY6576-25Hg	2025-02-22	stranded	NYMRC	0	3
grey seal	Halichoerus grypus	NY	NY6577-25Hg	2025-03-03	stranded	NYMRC	0	3
grey seal	Halichoerus grypus	NY	NY6581-25Hg	2025-03-22	stranded	NYMRC	0	3
harbor seal	Phoca vitulina	NY	AMCS053Pv	2024-04-17	stranded	AMCS	0	2
harp seal	Pagophilus groenlandicus	NY	NY6572-25Pg	2025-02-15	stranded	NYMRC	0	3
harp seal	Pagophilus groenlandicus	NY	NY6575-25Pg	2025-02-20	stranded	NYMRC	0	1
grey seal	Halichoerus grypus	RI	SXHg2208	2022-03-20	stranded	Mystic	0	2
grey seal	Halichoerus grypus	RI	SXHg2209	2022-03-22	stranded	Mystic	0	2
grey seal	Halichoerus grypus	RI	SXHg2225	2022-04-30	stranded	Mystic	0	2
grey seal	Halichoerus grypus	RI	SXHg2315	2023-04-12	stranded	Mystic	0	2
grey seal	Halichoerus grypus	RI	SXHG2356	2023-06-28	stranded	Mystic	1	0
grey seal	Halichoerus grypus	RI	SXHg2510	2025-03-03	stranded	Mystic	0	3
grey seal	Halichoerus grypus	RI	SYHg2203	2022-02-01	stranded	Mystic	0	2
grey seal	Halichoerus grypus	RI	SYHg2218	2022-04-16	stranded	Mystic	0	2
grey seal	Halichoerus grypus	RI	SYHg2222	2022-04-22	stranded	Mystic	0	2
grey seal	Halichoerus grypus	RI	SYHg2225	2022-07-20	stranded	Mystic	0	2
grey seal	Halichoerus grypus	RI	SYHG2255	2022-08-14	stranded	Mystic	0	2
harbor seal	Phoca vitulina	RI	SXPV2207	2022-04-11	stranded	Mystic	0	2
harbor seal	Phoca vitulina	RI	SXPV2309	2023-04-12	stranded	Mystic	0	2
harbor seal	Phoca vitulina	RI	SyPv2229	2022-05-17	stranded	Mystic	1	2
harp seal	Pagophilus groenlandicus	RI	IFAW-027Pg	2024-02-20	stranded	IFAW	0	2
harp seal	Pagophilus groenlandicus	RI	SXPg2512	2025-03-05	stranded	Mystic	0	3
grey seal	Halichoerus grypus	VA	NA24008Hg	2024-02-21	stranded	NtAq	1	6
harbor seal	Phoca vitulina	VA	NA23012Pv	2023-04-14	stranded	NtAq	0	2
harbor seal	Phoca vitulina	VA	VAQS20231017	2023-04-12	stranded	VAAq	0	2
harp seal	Pagophilus groenlandicus	VA	NA22001Pg	2022-02-18	stranded	NtAq	1	1
ca sea lion	Zalophus californianus	WA	WDFW2023-164	2023-09-22	stranded	WDFW	0	2
harbor porpoise	Phocoena phocoena	WA	CRC-2041	2023-08-09	stranded	CRC	0	1
harbor porpoise	Phocoena phocoena	WA	CRC-2043	2023-08-10	stranded	CRC	0	1
harbor porpoise	Phocoena phocoena	WA	CRC-2061	2023-09-24	stranded	CRC	0	1
harbor seal	Phoca vitulina	WA	CRC-2056	2023-08-28	stranded	CRC	0	2
harbor seal	Phoca vitulina	WA	CRC-2058	2023-09-13	stranded	CRC	0	1
harbor seal	Phoca vitulina	WA	GI23-01	2023-06-06	stranded	WDFW	0	2
harbor seal	Phoca vitulina richardii	WA	SR3 23-35Pv	2023-10-01	stranded	SR3	1	1
harbor seal	Phoca vitulina richardii	WA	SR3 23-36Pv	2023-10-09	stranded	SR3	0	1
harbor seal	Phoca vitulina richardii	WA	SR3 23-37Pv	2023-10-18	stranded	SR3	1	1
harbor seal	Phoca vitulina	WA	SR3-23-36Pv	2023-10-09	stranded	SR3	1	0
harbor seal	Phoca vitulina richardii	WA	SSW100823	2023-10-08	stranded	SR3	0	1
harbor seal	Phoca vitulina richardii	WA	SSW101023	2023-10-11	stranded	SR3	0	1
harbor seal	Phoca vitulina	WA	WDFW2023-033	2023-04-11	stranded	WDFW	0	1
harbor seal	Phoca vitulina	WA	WDFW2023-083	2023-07-12	stranded	WDFW	0	2
harbor seal	Phoca vitulina	WA	WDFW2023-138	2023-09-06	stranded	WDFW	0	3
harbor seal	Phoca vitulina	WA	WDFW2023-157	2023-09-13	stranded	WDFW	0	1
harbor seal	Phoca vitulina	WA	WDFW2024-003	2024-01-19	stranded	WDFW	0	2
hooded seal	Cystophora cristata	WA	WDFW2023-162	2023-09-20	stranded	WDFW	0	2
hooded seal	Cystophora cristata	WA	WDFW2023-181	2023-10-03	stranded	WDFW	0	1
northern elephant seal	Mirounga angustirostris	WA	WDFW2023-057	2023-06-12	stranded	WDFW	0	3
northern sea otter	Enhydra lutris	WA	WAM2023-016	2023-03-27	stranded	WDFW	0	1
northern sea otter	Enhydra lutris	WA	WAM2024-001	2024-01-16	stranded	WDFW	0	2
